# Supplementary material for: An active microbiome in Old Faithful geyser
Source: PNAS Nexus. 2023 Mar 4;2(3):pgad066. doi: 10.1093/pnasnexus/pgad066 (PMC10062350; doi:10.1093/pnasnexus/pgad066)
Supplement: pgad066_Supplementary_Data [file pgad066_supplementary_data.zip]

Archive with 2 entries (2 files):
- PNASNEXUS-PNASNEXUS-2022-01292-T-s01.docx
- PNASNEXUS-PNASNEXUS-2022-01292-T-s02.xlsx
