# Supplementary material for: An active microbiome in Old Faithful geyser
Source: PNAS Nexus. 2023 Mar 4;2(3):pgad066. doi: 10.1093/pnasnexus/pgad066 (PMC10062350; doi:10.1093/pnasnexus/pgad066)
Supplement: pgad066_Supplementary_Data [file pgad066_supplementary_data.zip › PNASNEXUS-PNASNEXUS-2022-01292-T-s02.xlsx]

## Sheet: Table S1
Table S1. Spouter Geyser Geochemistry
Year	Temp (˚C)	pH	Conductivity (mS/cm)	Sulfate (mg/L)	Chloride (mg/L)
2018	81-91	8.5-8.6	5	11	280

## Sheet: Table S2
Table S2. Taxonomic composition of 16S rRNA gene operational taxonomic units (OTUs) obtained from erupted waters (vent) and the splash pool (pool) adjacent to the vent of Old Faithful Geyser.
Representative_Sequence	Taxonomy	Total Reads	OFG Vent Absolute Abundance	OFG Vent Relative Abundance	OFG Pool Absolute Abundance	OFG Pool Relative Abundance
Otu00001	Bacteria(100);Aquificota(100);Aquificae(100);Aquificales(100);Aquificaceae(100);Thermocrinis(100);	310692	127353	65.0394	183339	69.5137
Otu00002	Bacteria(100);Deinococcota(100);Deinococci(100);Thermales(100);Thermaceae(100);Thermus(100);	59865	12377	6.32096	47488	18.0053
Otu00003	Bacteria(100);Aquificota(100);Aquificae(100);Aquificales(100);Aquificaceae(100);Aquificaceae_unclassified(63);	30901	27890	14.2435	3011	1.14163
Otu00005	Bacteria(100);Bacteria_unclassified(100);Bacteria_unclassified(100);Bacteria_unclassified(100);Bacteria_unclassified(100);Bacteria_unclassified(100);	2482	760	0.388133	1722	0.652903
Otu00007	Bacteria(100);Proteobacteria(100);Gammaproteobacteria(100);Burkholderiales(100);Comamonadaceae(100);Tepidimonas(100);	13541	13435	6.86128	106	0.0401903
Otu00008	Bacteria(100);Bacteria_unclassified(100);Bacteria_unclassified(100);Bacteria_unclassified(100);Bacteria_unclassified(100);Bacteria_unclassified(100);	9206	1054	0.53828	8152	3.09086
Otu00010	Bacteria(100);Proteobacteria(100);Gammaproteobacteria(100);Enterobacterales(100);Yersiniaceae(100);Yersinia(96);	6	6	0.00306421	0	0
Otu00011	Bacteria(100);Bacteria_unclassified(100);Bacteria_unclassified(100);Bacteria_unclassified(100);Bacteria_unclassified(100);Bacteria_unclassified(100);	6297	661	0.337574	5636	2.13691
Otu00012	Bacteria(100);Hydrothermae(100);Hydrothermae_cl(100);Hydrothermae_or(100);Hydrothermae_fa(100);Hydrothermae_ge(100);	9323	6023	3.07596	3300	1.25121
Otu00014	Bacteria(100);Proteobacteria(100);Gammaproteobacteria(100);Burkholderiales(100);Oxalobacteraceae(91);Noviherbaspirillum(91);	141	134	0.068434	7	0.00265408
Otu00016	Bacteria(100);Proteobacteria(100);Gammaproteobacteria(100);Burkholderiales(100);Comamonadaceae(100);Comamonadaceae_unclassified(100);	264	210	0.107247	54	0.0204743
Otu00017	Bacteria(100);Bacteria_unclassified(100);Bacteria_unclassified(100);Bacteria_unclassified(100);Bacteria_unclassified(100);Bacteria_unclassified(100);	630	35	0.0178746	595	0.225597
Otu00018	unknown(100);unknown_unclassified(100);unknown_unclassified(100);unknown_unclassified(100);unknown_unclassified(100);unknown_unclassified(100);	1776	34	0.0173639	1742	0.660486
Otu00025	Bacteria(100);Bacteroidota(100);Kapabacteria(100);Kapabacteriales(100);Kapabacteriales_fa(100);Kapabacteriales_ge(100);	1996	362	0.184874	1634	0.619538
Otu00026	Bacteria(100);Actinobacteriota(100);Actinobacteria(100);Micrococcales(100);Microbacteriaceae(97);Rathayibacter(91);	4	4	0.00204281	0	0
Otu00027	Bacteria(100);Bacteria_unclassified(100);Bacteria_unclassified(100);Bacteria_unclassified(100);Bacteria_unclassified(100);Bacteria_unclassified(100);	1333	35	0.0178746	1298	0.492142
Otu00028	Bacteria(100);Proteobacteria(100);Gammaproteobacteria(100);Nitrococcales(100);Nitrococcaceae(100);Spiribacter(100);	5	5	0.00255351	0	0
Otu00029	Bacteria(100);Actinobacteriota(100);Actinobacteria(100);Corynebacteriales(100);Corynebacteriaceae(100);Corynebacterium(100);	4	3	0.00153211	1	0.000379154
Otu00030	Bacteria(100);Proteobacteria(100);Alphaproteobacteria(100);Sphingomonadales(100);Sphingomonadaceae(100);Sphingomonadaceae_unclassified(76);	2	0	0	2	0.000758308
Otu00033	Bacteria(100);Actinobacteriota(100);Actinobacteria(100);Micrococcales(100);Micrococcaceae(99);Micrococcaceae_unclassified(99);	18	18	0.00919263	0	0
Otu00034	Bacteria(100);Aquificota(100);Aquificae(100);Aquificales(100);Aquificaceae(100);Aquificaceae_unclassified(100);	336	270	0.137889	66	0.0250242
Otu00035	Bacteria(100);Deinococcota(100);Deinococci(100);Thermales(100);Thermaceae(100);Meiothermus(100);	1175	1122	0.573007	53	0.0200952
Otu00036	Bacteria(100);Actinobacteriota(100);Actinobacteria(100);Micrococcales(100);Micrococcaceae(100);Kocuria(96);	15	15	0.00766053	0	0
Otu00041	Bacteria(100);Proteobacteria(100);Gammaproteobacteria(100);Enterobacterales(100);Enterobacteriaceae(80);Enterobacteriaceae_unclassified(78);	3	3	0.00153211	0	0
Otu00043	Bacteria(100);Proteobacteria(100);Gammaproteobacteria(100);Burkholderiales(100);Oxalobacteraceae(100);Massilia(100);	52	52	0.0265565	0	0
Otu00047	Archaea(100);Crenarchaeota(100);Thermoprotei(100);Thermoproteales(100);Thermoproteaceae(100);Pyrobaculum(100);	96	85	0.0434096	11	0.0041707
Otu00050	Bacteria(100);Armatimonadota(100);uncultured(100);uncultured_or(100);uncultured_fa(100);uncultured_ge(100);	649	373	0.190492	276	0.104647
Otu00051	Bacteria(100);Actinobacteriota(100);Actinobacteria(100);Corynebacteriales(100);Mycobacteriaceae(100);Mycobacterium(100);	6	4	0.00204281	2	0.000758308
Otu00052	Bacteria(100);Actinobacteriota(100);Actinobacteria(100);Pseudonocardiales(100);Pseudonocardiaceae(100);Actinomycetospora(100);	5	5	0.00255351	0	0
Otu00056	Bacteria(100);Deinococcota(100);Deinococci(100);Thermales(100);Thermaceae(100);Thermus(100);	336	44	0.0224709	292	0.110713
Otu00057	Bacteria(100);Proteobacteria(100);Alphaproteobacteria(100);Sphingomonadales(100);Sphingomonadaceae(100);Sphingomonadaceae_unclassified(100);	1	1	0.000510702	0	0
Otu00059	Bacteria(100);Deinococcota(100);Deinococci(100);Thermales(100);Thermaceae(100);Thermus(100);	295	94	0.048006	201	0.07621
Otu00060	Bacteria(100);Deinococcota(100);Deinococci(100);Thermales(100);Thermaceae(100);Thermus(100);	304	30	0.0153211	274	0.103888
Otu00061	unknown(100);unknown_unclassified(100);unknown_unclassified(100);unknown_unclassified(100);unknown_unclassified(100);unknown_unclassified(100);	195	1	0.000510702	194	0.0735559
Otu00062	Bacteria(100);Bacteria_unclassified(100);Bacteria_unclassified(100);Bacteria_unclassified(100);Bacteria_unclassified(100);Bacteria_unclassified(100);	495	37	0.018896	458	0.173653
Otu00064	Bacteria(100);Actinobacteriota(100);Actinobacteria(100);Frankiales(100);Geodermatophilaceae(100);Klenkia(100);	5	5	0.00255351	0	0
Otu00071	Bacteria(100);Cyanobacteria(100);Cyanobacteriia(100);Eurycoccales(100);Leptococcaceae(100);Leptococcus_JA-3-3Ab(100);	317	18	0.00919263	299	0.113367
Otu00072	Bacteria(100);Chloroflexi(100);Chloroflexia(100);Chloroflexales(100);Chloroflexaceae(100);Chloroflexus(100);	230	12	0.00612842	218	0.0826556
Otu00073	Bacteria(100);Proteobacteria(100);Gammaproteobacteria(100);Burkholderiales(100);Comamonadaceae(100);Comamonadaceae_unclassified(95);	20	15	0.00766053	5	0.00189577
Otu00075	Bacteria(100);Bacteroidota(100);Bacteroidia(100);Bacteroidia_unclassified(100);Bacteroidia_unclassified(100);Bacteroidia_unclassified(100);	1	0	0	1	0.000379154
Otu00078	Bacteria(100);Actinobacteriota(100);Actinobacteria(100);Actinomycetales(100);Actinomycetaceae(100);Actinomyces(100);	3	3	0.00153211	0	0
Otu00079	Bacteria(100);Cyanobacteria(100);Cyanobacteriia(100);Eurycoccales(100);Eurycoccales_unclassified(100);Eurycoccales_unclassified(100);	292	200	0.10214	92	0.0348822
Otu00091	Bacteria(99);Bacteria_unclassified(99);Bacteria_unclassified(99);Bacteria_unclassified(99);Bacteria_unclassified(99);Bacteria_unclassified(99);	316	33	0.0168532	283	0.107301
Otu00094	Bacteria(100);Aquificota(100);Aquificae(100);Aquificales(100);Aquificaceae(100);Thermocrinis(100);	31	14	0.00714982	17	0.00644562
Otu00096	Bacteria(100);Aquificota(100);Aquificae(100);Aquificales(100);Aquificaceae(100);Thermocrinis(100);	25	2	0.0010214	23	0.00872054
Otu00098	Bacteria(100);Aquificota(100);Aquificae(100);Aquificales(100);Aquificaceae(100);Thermocrinis(100);	118	49	0.0250244	69	0.0261616
Otu00100	Bacteria(100);Bacteria_unclassified(100);Bacteria_unclassified(100);Bacteria_unclassified(100);Bacteria_unclassified(100);Bacteria_unclassified(100);	198	27	0.0137889	171	0.0648354
Otu00105	Bacteria(100);Proteobacteria(100);Gammaproteobacteria(100);Burkholderiales(100);Burkholderiaceae(99);Burkholderia-Caballeronia-Paraburkholderia(99);	227	201	0.102651	26	0.00985801
Otu00107	Bacteria(100);Cyanobacteria(100);Cyanobacteriia(100);Eurycoccales(100);Leptococcaceae(100);Leptococcus_JA-3-3Ab(100);	163	77	0.039324	86	0.0326073
Otu00113	Bacteria(100);Bacteria_unclassified(100);Bacteria_unclassified(100);Bacteria_unclassified(100);Bacteria_unclassified(100);Bacteria_unclassified(100);	146	10	0.00510702	136	0.051565
Otu00116	Bacteria(100);Proteobacteria(100);Gammaproteobacteria(100);Burkholderiales(100);Comamonadaceae(100);Alicycliphilus(98);	1	1	0.000510702	0	0
Otu00129	Bacteria(99);Bacteria_unclassified(99);Bacteria_unclassified(99);Bacteria_unclassified(99);Bacteria_unclassified(99);Bacteria_unclassified(99);	165	12	0.00612842	153	0.0580106
Otu00131	Bacteria(100);Proteobacteria(100);Alphaproteobacteria(100);Sphingomonadales(100);Sphingomonadaceae(100);Novosphingobium(75);	3	3	0.00153211	0	0
Otu00132	Bacteria(100);Firmicutes(100);Negativicutes(100);Veillonellales-Selenomonadales(100);Veillonellaceae(100);Veillonella(100);	4	4	0.00204281	0	0
Otu00137	Bacteria(100);Proteobacteria(100);Alphaproteobacteria(100);Rhizobiales(100);Beijerinckiaceae(100);Methylobacterium-Methylorubrum(100);	2	1	0.000510702	1	0.000379154
Otu00139	Bacteria(100);Aquificota(100);Aquificae(100);Aquificales(100);Aquificaceae(100);Thermocrinis(99);	24	22	0.0112354	2	0.000758308
Otu00140	Bacteria(100);Bacteria_unclassified(77);Bacteria_unclassified(77);Bacteria_unclassified(77);Bacteria_unclassified(77);Bacteria_unclassified(77);	5	3	0.00153211	2	0.000758308
Otu00150	Archaea(100);Crenarchaeota(100);Nitrososphaeria(100);Caldiarchaeales(100);Caldiarchaeaceae(100);Candidatus_Caldiarchaeum(100);	118	42	0.0214495	76	0.0288157
Otu00154	Bacteria(100);Proteobacteria(100);Gammaproteobacteria(100);Burkholderiales(100);Neisseriaceae(100);Neisseria(83);	4	4	0.00204281	0	0
Otu00156	Bacteria(100);Deinococcota(100);Deinococci(100);Thermales(100);Thermaceae(100);Thermus(100);	81	3	0.00153211	78	0.029574
Otu00157	Bacteria(100);Aquificota(100);Aquificae(100);Aquificales(100);Aquificaceae(100);Thermocrinis(77);	70	19	0.00970333	51	0.0193369
Otu00158	Bacteria(100);Aquificota(100);Aquificae(100);Aquificales(100);Aquificaceae(100);Thermocrinis(98);	83	28	0.0142996	55	0.0208535
Otu00159	Bacteria(100);Actinobacteriota(100);Actinobacteria(100);Micrococcales(100);Intrasporangiaceae(100);Intrasporangiaceae_unclassified(100);	13	13	0.00663912	0	0
Otu00163	Bacteria(100);Deinococcota(100);Deinococci(100);Thermales(100);Thermaceae(100);Thermus(100);	3	1	0.000510702	2	0.000758308
Otu00166	Bacteria(100);Actinobacteriota(100);Actinobacteria(100);Propionibacteriales(100);Nocardioidaceae(100);Marmoricola(79);	23	23	0.0117461	0	0
Otu00168	Bacteria(100);Hydrothermae(100);Hydrothermae_cl(100);Hydrothermae_or(100);Hydrothermae_fa(100);Hydrothermae_ge(100);	103	67	0.034217	36	0.0136495
Otu00169	Bacteria(100);Aquificota(100);Aquificae(100);Aquificales(100);Aquificaceae(100);Thermocrinis(81);	27	18	0.00919263	9	0.00341239
Otu00170	Bacteria(100);Bacteria_unclassified(100);Bacteria_unclassified(100);Bacteria_unclassified(100);Bacteria_unclassified(100);Bacteria_unclassified(100);	16	4	0.00204281	12	0.00454985
Otu00171	Bacteria(100);Aquificota(100);Aquificae(100);Aquificales(100);Aquificaceae(100);Thermocrinis(99);	52	7	0.00357491	45	0.0170619
Otu00173	Bacteria(100);Bacteria_unclassified(99);Bacteria_unclassified(99);Bacteria_unclassified(99);Bacteria_unclassified(99);Bacteria_unclassified(99);	71	62	0.0316635	9	0.00341239
Otu00174	Bacteria(100);Aquificota(100);Aquificae(100);Aquificales(100);Aquificaceae(100);Thermocrinis(100);	19	14	0.00714982	5	0.00189577
Otu00177	Bacteria(100);Deinococcota(100);Deinococci(100);Thermales(100);Thermaceae(100);Thermus(100);	61	10	0.00510702	51	0.0193369
Otu00181	Bacteria(100);Proteobacteria(100);Alphaproteobacteria(100);Rhizobiales(100);Xanthobacteraceae(100);Rhodopseudomonas(100);	105	98	0.0500488	7	0.00265408
Otu00182	Bacteria(100);Proteobacteria(100);Alphaproteobacteria(100);Rhodobacterales(100);Rhodobacteraceae(100);Lutimaribacter(99);	2	1	0.000510702	1	0.000379154
Otu00183	Bacteria(100);Proteobacteria(100);Gammaproteobacteria(100);Pseudomonadales(100);Pseudomonadaceae(100);Pseudomonadaceae_unclassified(100);	14	14	0.00714982	0	0
Otu00184	Bacteria(100);SAR324_clade(Marine_group_B)(92);SAR324_clade(Marine_group_B)_cl(92);SAR324_clade(Marine_group_B)_or(92);SAR324_clade(Marine_group_B)_fa(92);SAR324_clade(Marine_group_B)_ge(92);	42	25	0.0127675	17	0.00644562
Otu00185	Bacteria(100);Deinococcota(100);Deinococci(100);Thermales(100);Thermaceae(100);Thermus(100);	76	44	0.0224709	32	0.0121329
Otu00190	Bacteria(100);Aquificota(100);Aquificae(100);Aquificales(100);Aquificaceae(100);Thermocrinis(100);	39	5	0.00255351	34	0.0128912
Otu00191	Bacteria(100);Deinococcota(100);Deinococci(100);Thermales(100);Thermaceae(100);Thermus(100);	45	11	0.00561772	34	0.0128912
Otu00192	Bacteria(100);Proteobacteria(100);Alphaproteobacteria(100);Rhizobiales(100);Beijerinckiaceae(100);Methylobacterium-Methylorubrum(100);	7	7	0.00357491	0	0
Otu00193	Bacteria(100);Desulfobacterota(100);Thermodesulfobacteria(100);Thermodesulfobacteriales(100);Thermodesulfobacteriaceae(100);Geothermobacterium(100);	52	3	0.00153211	49	0.0185786
Otu00195	Bacteria(100);Cyanobacteria(100);Cyanobacteriia(100);Chloroplast(100);Chloroplast_fa(100);Chloroplast_ge(100);	38	34	0.0173639	4	0.00151662
Otu00198	Bacteria(100);Actinobacteriota(100);Actinobacteria(100);Corynebacteriales(100);Nocardiaceae(100);Rhodococcus(100);	14	9	0.00459632	5	0.00189577
Otu00199	Bacteria(100);Deinococcota(100);Deinococci(100);Thermales(100);Thermaceae(100);Thermus(100);	86	29	0.0148104	57	0.0216118
Otu00201	Bacteria(100);Aquificota(100);Aquificae(100);Aquificales(100);Aquificaceae(100);Thermocrinis(100);	1	1	0.000510702	0	0
Otu00203	Bacteria(100);Bacteria_unclassified(100);Bacteria_unclassified(100);Bacteria_unclassified(100);Bacteria_unclassified(100);Bacteria_unclassified(100);	7	2	0.0010214	5	0.00189577
Otu00204	Bacteria(100);Actinobacteriota(100);Actinobacteria(100);Micrococcales(100);Micrococcaceae(99);Rothia(99);	4	3	0.00153211	1	0.000379154
Otu00205	Bacteria(100);Deinococcota(100);Deinococci(100);Thermales(100);Thermaceae(100);Thermus(100);	50	2	0.0010214	48	0.0181994
Otu00209	Bacteria(100);Bacteria_unclassified(100);Bacteria_unclassified(100);Bacteria_unclassified(100);Bacteria_unclassified(100);Bacteria_unclassified(100);	13	4	0.00204281	9	0.00341239
Otu00210	Bacteria(100);Deinococcota(100);Deinococci(100);Thermales(100);Thermaceae(100);Thermus(100);	12	10	0.00510702	2	0.000758308
Otu00211	Bacteria(100);Bacteria_unclassified(100);Bacteria_unclassified(100);Bacteria_unclassified(100);Bacteria_unclassified(100);Bacteria_unclassified(100);	53	0	0	53	0.0200952
Otu00213	Bacteria(100);Proteobacteria(100);Gammaproteobacteria(100);Burkholderiales(100);Oxalobacteraceae(98);Noviherbaspirillum(54);	1	1	0.000510702	0	0
Otu00215	Bacteria(100);Bacteria_unclassified(100);Bacteria_unclassified(100);Bacteria_unclassified(100);Bacteria_unclassified(100);Bacteria_unclassified(100);	14	1	0.000510702	13	0.004929
Otu00217	Bacteria(100);Bacteria_unclassified(93);Bacteria_unclassified(93);Bacteria_unclassified(93);Bacteria_unclassified(93);Bacteria_unclassified(93);	52	3	0.00153211	49	0.0185786
Otu00222	Bacteria(100);Fervidibacteria(100);Fervidibacteria_cl(100);Fervidibacteria_or(100);Fervidibacteria_fa(100);Fervidibacteria_ge(100);	56	20	0.010214	36	0.0136495
Otu00224	Bacteria(100);Bacteria_unclassified(100);Bacteria_unclassified(100);Bacteria_unclassified(100);Bacteria_unclassified(100);Bacteria_unclassified(100);	18	2	0.0010214	16	0.00606647
Otu00225	Bacteria(100);Aquificota(100);Aquificae(100);Aquificales(100);Aquificaceae(100);Thermocrinis(99);	1	0	0	1	0.000379154
Otu00230	Bacteria(100);Aquificota(78);Aquificae(77);Aquificales(70);Aquificaceae(70);Aquificaceae_unclassified(64);	1	1	0.000510702	0	0
Otu00237	Bacteria(100);Deinococcota(100);Deinococci(100);Thermales(100);Thermaceae(100);Thermus(100);	35	3	0.00153211	32	0.0121329
Otu00238	Bacteria(100);Proteobacteria(100);Gammaproteobacteria(100);Burkholderiales(100);Burkholderiaceae(98);Burkholderia-Caballeronia-Paraburkholderia(98);	68	56	0.0285993	12	0.00454985
Otu00240	Bacteria(100);Hydrothermae(100);Hydrothermae_cl(100);Hydrothermae_or(100);Hydrothermae_fa(100);Hydrothermae_ge(100);	64	35	0.0178746	29	0.0109955
Otu00243	Bacteria(100);Planctomycetota(100);Planctomycetes(100);Gemmatales(100);Gemmataceae(100);Gemmata(100);	31	8	0.00408561	23	0.00872054
Otu00245	Bacteria(100);Bacteria_unclassified(100);Bacteria_unclassified(100);Bacteria_unclassified(100);Bacteria_unclassified(100);Bacteria_unclassified(100);	16	4	0.00204281	12	0.00454985
Otu00247	Bacteria(100);Aquificota(100);Aquificae(100);Aquificales(100);Aquificaceae(100);Thermocrinis(100);	1	0	0	1	0.000379154
Otu00249	Bacteria(100);Aquificota(100);Aquificae(100);Aquificales(100);Aquificaceae(100);Thermocrinis(100);	13	5	0.00255351	8	0.00303323
Otu00252	Bacteria(100);Armatimonadota(100);uncultured(100);uncultured_or(100);uncultured_fa(100);uncultured_ge(100);	47	19	0.00970333	28	0.0106163
Otu00259	Bacteria(100);Bacteroidota(100);Kryptonia(100);Kryptoniales(100);Kryptoniaceae(100);Candidatus_Thermokryptus(100);	20	4	0.00204281	16	0.00606647
Otu00264	Bacteria(100);Chloroflexi(100);Chloroflexia(100);Thermomicrobiales(100);Thermomicrobiaceae(100);Thermomicrobium(100);	54	4	0.00204281	50	0.0189577
Otu00267	Archaea(100);Crenarchaeota(100);Thermoprotei(100);Desulfurococcales(100);Desulfurococcales_unclassified(100);Desulfurococcales_unclassified(100);	58	53	0.0270672	5	0.00189577
Otu00269	Bacteria(100);Actinobacteriota(100);Actinobacteria(100);Micrococcales(100);Micrococcaceae(97);Micrococcaceae_unclassified(97);	8	8	0.00408561	0	0
Otu00271	Bacteria(100);Aquificota(100);Aquificae(100);Aquificales(100);Aquificaceae(100);Thermocrinis(100);	22	3	0.00153211	19	0.00720393
Otu00283	Bacteria(100);Actinobacteriota(100);Actinobacteria(100);Micrococcales(100);Microbacteriaceae(100);Pontimonas(100);	1	0	0	1	0.000379154
Otu00285	Bacteria(100);Bacteroidota(100);Bacteroidia(100);Cytophagales(100);Hymenobacteraceae(100);Hymenobacter(100);	4	4	0.00204281	0	0
Otu00288	Bacteria(100);Actinobacteriota(100);Actinobacteria(100);Micrococcales(100);Dermacoccaceae(100);Kytococcus(100);	1	0	0	1	0.000379154
Otu00289	Bacteria(100);Thermotogota(100);Thermotogae(100);Thermotogales(100);Fervidobacteriaceae(100);Fervidobacterium(100);	44	0	0	44	0.0166828
Otu00291	Bacteria(100);Aquificota(100);Aquificae(100);Aquificales(100);Aquificaceae(100);Thermocrinis(99);	28	4	0.00204281	24	0.0090997
Otu00292	Bacteria(100);Bacteria_unclassified(100);Bacteria_unclassified(100);Bacteria_unclassified(100);Bacteria_unclassified(100);Bacteria_unclassified(100);	1	0	0	1	0.000379154
Otu00294	Bacteria(100);Chloroflexi(100);Anaerolineae(100);Thermoflexales(100);Thermoflexaceae(100);Thermoflexus(100);	49	9	0.00459632	40	0.0151662
Otu00303	Bacteria(100);Actinobacteriota(100);Actinobacteria(100);Micrococcales(100);Micrococcaceae(100);Pseudarthrobacter(64);	16	15	0.00766053	1	0.000379154
Otu00304	Bacteria(100);Bacteria_unclassified(100);Bacteria_unclassified(100);Bacteria_unclassified(100);Bacteria_unclassified(100);Bacteria_unclassified(100);	22	3	0.00153211	19	0.00720393
Otu00305	Bacteria(100);Bacteria_unclassified(100);Bacteria_unclassified(100);Bacteria_unclassified(100);Bacteria_unclassified(100);Bacteria_unclassified(100);	5	0	0	5	0.00189577
Otu00308	Bacteria(100);Deinococcota(100);Deinococci(100);Thermales(100);Thermaceae(100);Thermus(100);	23	3	0.00153211	20	0.00758308
Otu00309	Bacteria(100);Bacteria_unclassified(100);Bacteria_unclassified(100);Bacteria_unclassified(100);Bacteria_unclassified(100);Bacteria_unclassified(100);	48	40	0.0204281	8	0.00303323
Otu00310	Bacteria(100);Proteobacteria(100);Gammaproteobacteria(100);Burkholderiales(100);Oxalobacteraceae(65);Oxalobacteraceae_unclassified(53);	16	15	0.00766053	1	0.000379154
Otu00311	Bacteria(100);Firmicutes(100);Bacilli(100);Lactobacillales(100);Carnobacteriaceae(88);Granulicatella(69);	8	8	0.00408561	0	0
Otu00318	Bacteria(100);Aquificota(100);Aquificae(100);Aquificales(100);Aquificaceae(100);Thermocrinis(100);	13	2	0.0010214	11	0.0041707
Otu00319	Bacteria(100);Actinobacteriota(100);Actinobacteria(100);Micrococcales(100);Cellulomonadaceae(77);Actinotalea(72);	3	3	0.00153211	0	0
Otu00322	Bacteria(100);Hydrothermae(100);Hydrothermae_cl(100);Hydrothermae_or(100);Hydrothermae_fa(100);Hydrothermae_ge(100);	44	15	0.00766053	29	0.0109955
Otu00332	Bacteria(100);Firmicutes(100);Bacilli(100);Bacillales(100);Bacillaceae(100);Bacillus(100);	9	9	0.00459632	0	0
Otu00333	Bacteria(100);Aquificota(100);Aquificae(100);Aquificales(100);Aquificaceae(100);Thermocrinis(89);	12	1	0.000510702	11	0.0041707
Otu00334	Bacteria(100);Proteobacteria(100);Gammaproteobacteria(100);Burkholderiales(100);Burkholderiaceae(100);Burkholderia-Caballeronia-Paraburkholderia(100);	42	26	0.0132782	16	0.00606647
Otu00335	Bacteria(100);Aquificota(100);Aquificae(100);Aquificales(100);Aquificaceae(100);Thermocrinis(96);	1	1	0.000510702	0	0
Otu00339	Bacteria(100);Deinococcota(100);Deinococci(100);Thermales(100);Thermaceae(100);Thermus(100);	38	7	0.00357491	31	0.0117538
Otu00340	Bacteria(100);Bacteria_unclassified(100);Bacteria_unclassified(100);Bacteria_unclassified(100);Bacteria_unclassified(100);Bacteria_unclassified(100);	2	0	0	2	0.000758308
Otu00347	Bacteria(100);Actinobacteriota(100);Actinobacteria(100);Frankiales(98);uncultured(83);uncultured_ge(83);	1	1	0.000510702	0	0
Otu00350	Bacteria(100);Deinococcota(95);Deinococci(95);Thermales(95);Thermaceae(95);Thermus(88);	1	0	0	1	0.000379154
Otu00352	Bacteria(90);Bacteria_unclassified(90);Bacteria_unclassified(90);Bacteria_unclassified(90);Bacteria_unclassified(90);Bacteria_unclassified(90);	34	22	0.0112354	12	0.00454985
Otu00354	Bacteria(100);Aquificota(100);Aquificae(100);Aquificales(100);Aquificaceae(100);Aquificaceae_unclassified(75);	6	4	0.00204281	2	0.000758308
Otu00355	Bacteria(100);Bacteria_unclassified(100);Bacteria_unclassified(100);Bacteria_unclassified(100);Bacteria_unclassified(100);Bacteria_unclassified(100);	35	1	0.000510702	34	0.0128912
Otu00357	Bacteria(100);Proteobacteria(100);Alphaproteobacteria(100);Rhodobacterales(100);Rhodobacteraceae(100);Paracoccus(98);	7	5	0.00255351	2	0.000758308
Otu00362	Bacteria(100);Proteobacteria(100);Gammaproteobacteria(100);Gammaproteobacteria_unclassified(100);Gammaproteobacteria_unclassified(100);Gammaproteobacteria_unclassified(100);	39	34	0.0173639	5	0.00189577
Otu00364	Bacteria(100);Actinobacteriota(100);Actinobacteria(100);Corynebacteriales(100);Corynebacteriaceae(98);Corynebacterium(98);	4	4	0.00204281	0	0
Otu00366	Bacteria(100);Firmicutes(100);Bacilli(100);Bacillales(100);Bacillales_unclassified(77);Bacillales_unclassified(77);	4	4	0.00204281	0	0
Otu00367	Bacteria(100);Acetothermia(100);Acetothermiia(100);Acetothermiia_or(100);Acetothermiia_fa(100);Acetothermiia_ge(100);	34	3	0.00153211	31	0.0117538
Otu00373	Bacteria(100);Actinobacteriota(100);Actinobacteria(100);Frankiales(100);Geodermatophilaceae(100);Modestobacter(98);	12	11	0.00561772	1	0.000379154
Otu00375	Bacteria(100);Aquificota(100);Aquificae(100);Aquificales(100);Aquificaceae(100);Thermocrinis(100);	3	1	0.000510702	2	0.000758308
Otu00376	Bacteria(100);Aquificota(100);Aquificae(100);Aquificales(100);Aquificaceae(100);Thermocrinis(53);	14	7	0.00357491	7	0.00265408
Otu00377	Bacteria(100);Deinococcota(100);Deinococci(100);Thermales(100);Thermaceae(100);Thermus(100);	2	0	0	2	0.000758308
Otu00379	Bacteria(100);Bacteroidota(100);Bacteroidia(100);Cytophagales(100);Spirosomaceae(100);Dyadobacter(100);	3	3	0.00153211	0	0
Otu00390	Archaea(100);Crenarchaeota(100);Thermoprotei(100);Thermoprotei_unclassified(100);Thermoprotei_unclassified(100);Thermoprotei_unclassified(100);	34	4	0.00204281	30	0.0113746
Otu00392	Bacteria(100);Aquificota(100);Aquificae(100);Aquificales(100);Aquificaceae(100);Thermocrinis(100);	6	4	0.00204281	2	0.000758308
Otu00395	Bacteria(100);Actinobacteriota(100);Actinobacteria(100);Actinomycetales(100);Actinomycetaceae(100);Actinomyces(100);	6	6	0.00306421	0	0
Otu00401	Bacteria(100);Deinococcota(100);Deinococci(100);Thermales(100);Thermaceae(100);Thermus(100);	3	1	0.000510702	2	0.000758308
Otu00408	Bacteria(100);Bacteria_unclassified(100);Bacteria_unclassified(100);Bacteria_unclassified(100);Bacteria_unclassified(100);Bacteria_unclassified(100);	18	0	0	18	0.00682477
Otu00409	Bacteria(100);Aquificota(100);Aquificae(100);Aquificales(100);Aquificaceae(100);Thermocrinis(69);	19	1	0.000510702	18	0.00682477
Otu00413	Bacteria(100);Bacteroidota(100);Bacteroidia(100);Sphingobacteriales(100);Sphingobacteriaceae(100);Sphingobacteriaceae_unclassified(94);	2	0	0	2	0.000758308
Otu00417	Bacteria(100);Proteobacteria(100);Gammaproteobacteria(100);Pseudomonadales(100);Moraxellaceae(100);Enhydrobacter(100);	5	0	0	5	0.00189577
Otu00425	Bacteria(100);Deinococcota(100);Deinococci(100);Thermales(100);Thermaceae(100);Thermus(100);	15	1	0.000510702	14	0.00530816
Otu00432	Bacteria(100);Proteobacteria(100);Alphaproteobacteria(100);Rhizobiales(100);Rhizobiaceae(100);Rhizobiaceae_unclassified(100);	28	28	0.0142996	0	0
Otu00433	Bacteria(100);Proteobacteria(100);Alphaproteobacteria(100);Acetobacterales(100);Acetobacteraceae(100);Acetobacteraceae_unclassified(83);	5	5	0.00255351	0	0
Otu00437	Archaea(100);Crenarchaeota(100);Nitrososphaeria(100);Caldiarchaeales(100);Caldiarchaeaceae(100);Candidatus_Caldiarchaeum(100);	28	6	0.00306421	22	0.00834139
Otu00439	Bacteria(100);Bacteroidota(100);Bacteroidia(100);Cytophagales(100);Hymenobacteraceae(100);Hymenobacter(100);	2	2	0.0010214	0	0
Otu00442	Bacteria(100);Proteobacteria(100);Gammaproteobacteria(100);Pseudomonadales(100);Moraxellaceae(100);Psychrobacter(100);	3	2	0.0010214	1	0.000379154
Otu00445	Bacteria(100);Proteobacteria(100);Gammaproteobacteria(100);Burkholderiales(100);Hydrogenophilaceae(97);uncultured(97);	27	26	0.0132782	1	0.000379154
Otu00446	Bacteria(100);Actinobacteriota(100);Actinobacteria(100);Micrococcales(100);Cellulomonadaceae(100);Cellulomonas(89);	1	1	0.000510702	0	0
Otu00450	Bacteria(100);Deinococcota(100);Deinococci(100);Thermales(100);Thermaceae(100);Thermus(100);	11	1	0.000510702	10	0.00379154
Otu00455	Bacteria(100);Aquificota(100);Aquificae(100);Aquificales(100);Aquificaceae(100);Aquificaceae_unclassified(100);	6	3	0.00153211	3	0.00113746
Otu00463	Bacteria(100);Aquificota(100);Aquificae(100);Aquificales(100);Aquificaceae(100);Thermocrinis(81);	7	0	0	7	0.00265408
Otu00464	Bacteria(100);Aquificota(85);Aquificae(85);Aquificales(77);Aquificaceae(77);Aquificaceae_unclassified(77);	1	1	0.000510702	0	0
Otu00470	Bacteria(100);Actinobacteriota(100);Actinobacteria(100);Propionibacteriales(100);Nocardioidaceae(100);Nocardioides(100);	2	2	0.0010214	0	0
Otu00471	Bacteria(100);Chloroflexi(100);Anaerolineae(100);RBG-13-54-9(100);RBG-13-54-9_fa(100);RBG-13-54-9_ge(100);	3	2	0.0010214	1	0.000379154
Otu00472	Bacteria(100);Actinobacteriota(100);Actinobacteria(100);Micrococcales(100);Intrasporangiaceae(100);Ornithinimicrobium(100);	6	6	0.00306421	0	0
Otu00475	Bacteria(100);Deinococcota(100);Deinococci(100);Thermales(100);Thermaceae(100);Thermus(100);	13	1	0.000510702	12	0.00454985
Otu00482	Bacteria(100);Bacteria_unclassified(100);Bacteria_unclassified(100);Bacteria_unclassified(100);Bacteria_unclassified(100);Bacteria_unclassified(100);	16	0	0	16	0.00606647
Otu00483	unknown(96);unknown_unclassified(96);unknown_unclassified(96);unknown_unclassified(96);unknown_unclassified(96);unknown_unclassified(96);	5	0	0	5	0.00189577
Otu00490	Bacteria(100);Aquificota(100);Aquificae(100);Aquificales(100);Aquificaceae(100);Thermocrinis(100);	2	2	0.0010214	0	0
Otu00496	Bacteria(100);Aquificota(100);Aquificae(100);Aquificales(100);Aquificaceae(100);Thermocrinis(100);	16	16	0.00817123	0	0
Otu00498	Bacteria(100);Aquificota(100);Aquificae(100);Aquificales(100);Aquificaceae(100);Thermocrinis(100);	6	5	0.00255351	1	0.000379154
Otu00504	Bacteria(100);Bacteria_unclassified(100);Bacteria_unclassified(100);Bacteria_unclassified(100);Bacteria_unclassified(100);Bacteria_unclassified(100);	1	0	0	1	0.000379154
Otu00511	Bacteria(100);Proteobacteria(100);Alphaproteobacteria(100);Rhizobiales(100);Rhizobiaceae(100);Allorhizobium-Neorhizobium-Pararhizobium-Rhizobium(96);	18	17	0.00868193	1	0.000379154
Otu00514	Bacteria(100);Proteobacteria(100);Gammaproteobacteria(100);Enterobacterales(100);Pasteurellaceae(100);Pasteurellaceae_unclassified(91);	4	3	0.00153211	1	0.000379154
Otu00528	Bacteria(100);Firmicutes(100);Bacilli(100);Bacillales(96);Bacillales_unclassified(58);Bacillales_unclassified(58);	1	0	0	1	0.000379154
Otu00530	Bacteria(100);Hydrothermae(100);Hydrothermae_cl(100);Hydrothermae_or(100);Hydrothermae_fa(100);Hydrothermae_ge(100);	21	8	0.00408561	13	0.004929
Otu00531	Bacteria(100);Firmicutes(100);Bacilli(100);Staphylococcales(100);Gemellaceae(100);Gemella(100);	4	4	0.00204281	0	0
Otu00541	Bacteria(100);Armatimonadota(100);uncultured(100);uncultured_or(100);uncultured_fa(100);uncultured_ge(100);	12	6	0.00306421	6	0.00227492
Otu00543	Bacteria(100);Aquificota(95);Aquificae(95);Aquificales(95);Aquificaceae(95);Aquificaceae_unclassified(75);	1	0	0	1	0.000379154
Otu00547	Bacteria(100);Aquificota(100);Aquificae(100);Aquificales(100);Aquificaceae(100);Thermocrinis(100);	15	4	0.00204281	11	0.0041707
Otu00548	Bacteria(100);Aquificota(100);Aquificae(100);Aquificales(100);Aquificaceae(100);Thermocrinis(90);	2	2	0.0010214	0	0
Otu00550	Bacteria(100);Deinococcota(100);Deinococci(100);Thermales(100);Thermaceae(100);Thermus(100);	2	2	0.0010214	0	0
Otu00552	Bacteria(100);Proteobacteria(100);Gammaproteobacteria(100);Xanthomonadales(100);Xanthomonadaceae(100);Luteimonas(100);	5	5	0.00255351	0	0
Otu00558	Bacteria(100);Bacteroidota(100);Kapabacteria(100);Kapabacteriales(100);Kapabacteriales_fa(100);Kapabacteriales_ge(100);	19	10	0.00510702	9	0.00341239
Otu00563	Bacteria(100);Proteobacteria(100);Alphaproteobacteria(100);Azospirillales(100);Azospirillaceae(100);Skermanella(100);	19	19	0.00970333	0	0
Otu00566	Bacteria(100);Bacteria_unclassified(100);Bacteria_unclassified(100);Bacteria_unclassified(100);Bacteria_unclassified(100);Bacteria_unclassified(100);	3	0	0	3	0.00113746
Otu00572	Bacteria(100);Aquificota(100);Aquificae(100);Aquificales(100);Aquificaceae(100);Thermocrinis(100);	4	3	0.00153211	1	0.000379154
Otu00573	Bacteria(100);Actinobacteriota(100);Actinobacteria(100);Micrococcales(100);Intrasporangiaceae(79);Ornithinimicrobium(58);	7	7	0.00357491	0	0
Otu00575	Bacteria(100);Aquificota(100);Aquificae(100);Aquificales(100);Aquificaceae(100);Aquificaceae_unclassified(74);	4	4	0.00204281	0	0
Otu00577	Bacteria(100);Hydrothermae(100);Hydrothermae_cl(100);Hydrothermae_or(100);Hydrothermae_fa(100);Hydrothermae_ge(100);	19	11	0.00561772	8	0.00303323
Otu00578	Bacteria(100);Aquificota(100);Aquificae(100);Aquificales(100);Aquificaceae(100);Thermocrinis(74);	1	1	0.000510702	0	0
Otu00579	Bacteria(100);Deinococcota(100);Deinococci(100);Thermales(100);Thermaceae(100);Thermus(100);	4	3	0.00153211	1	0.000379154
Otu00580	Bacteria(100);Proteobacteria(100);Alphaproteobacteria(100);Reyranellales(100);Reyranellaceae(100);Reyranella(100);	18	14	0.00714982	4	0.00151662
Otu00584	Bacteria(100);Deinococcota(100);Deinococci(100);Thermales(100);Thermaceae(100);Thermus(100);	16	7	0.00357491	9	0.00341239
Otu00587	Bacteria(100);Bacteria_unclassified(100);Bacteria_unclassified(100);Bacteria_unclassified(100);Bacteria_unclassified(100);Bacteria_unclassified(100);	1	0	0	1	0.000379154
Otu00592	Bacteria(100);Bacteria_unclassified(100);Bacteria_unclassified(100);Bacteria_unclassified(100);Bacteria_unclassified(100);Bacteria_unclassified(100);	17	1	0.000510702	16	0.00606647
Otu00596	Bacteria(100);Bacteria_unclassified(100);Bacteria_unclassified(100);Bacteria_unclassified(100);Bacteria_unclassified(100);Bacteria_unclassified(100);	6	0	0	6	0.00227492
Otu00600	Bacteria(100);Bacteria_unclassified(100);Bacteria_unclassified(100);Bacteria_unclassified(100);Bacteria_unclassified(100);Bacteria_unclassified(100);	7	0	0	7	0.00265408
Otu00601	Bacteria(100);Bacteria_unclassified(100);Bacteria_unclassified(100);Bacteria_unclassified(100);Bacteria_unclassified(100);Bacteria_unclassified(100);	14	6	0.00306421	8	0.00303323
Otu00602	Bacteria(100);Bacteria_unclassified(100);Bacteria_unclassified(100);Bacteria_unclassified(100);Bacteria_unclassified(100);Bacteria_unclassified(100);	1	1	0.000510702	0	0
Otu00605	Bacteria(100);Bacteria_unclassified(77);Bacteria_unclassified(77);Bacteria_unclassified(77);Bacteria_unclassified(77);Bacteria_unclassified(77);	1	0	0	1	0.000379154
Otu00609	Bacteria(100);Bacteria_unclassified(77);Bacteria_unclassified(77);Bacteria_unclassified(77);Bacteria_unclassified(77);Bacteria_unclassified(77);	11	0	0	11	0.0041707
Otu00615	Bacteria(100);Actinobacteriota(100);Actinobacteria(100);Micrococcales(100);Bogoriellaceae(100);Georgenia(100);	4	4	0.00204281	0	0
Otu00634	Archaea(100);Archaea_unclassified(100);Archaea_unclassified(100);Archaea_unclassified(100);Archaea_unclassified(100);Archaea_unclassified(100);	7	0	0	7	0.00265408
Otu00635	Bacteria(100);Deinococcota(100);Deinococci(100);Thermales(100);Thermaceae(100);Thermus(100);	16	0	0	16	0.00606647
Otu00638	Bacteria(100);Aquificota(100);Aquificae(100);Aquificales(100);Aquificaceae(100);Thermocrinis(100);	16	6	0.00306421	10	0.00379154
Otu00639	Bacteria(100);Actinobacteriota(100);Actinobacteria(100);Corynebacteriales(100);Nocardiaceae(100);Williamsia(100);	1	1	0.000510702	0	0
Otu00640	Bacteria(100);Cyanobacteria(100);Cyanobacteriia(100);Eurycoccales(100);Eurycoccales_Incertae_Sedis(100);Candidatus_Gloeomargarita(100);	16	16	0.00817123	0	0
Otu00644	Bacteria(100);Aquificota(100);Aquificae(100);Aquificales(100);Aquificaceae(100);Thermocrinis(75);	9	5	0.00255351	4	0.00151662
Otu00647	Bacteria(100);Aquificota(100);Aquificae(100);Aquificales(100);Aquificaceae(100);Thermocrinis(88);	10	1	0.000510702	9	0.00341239
Otu00648	Bacteria(100);Bacteroidota(100);Ignavibacteria(100);Ignavibacteriales(100);SM1H02(100);SM1H02_ge(100);	8	6	0.00306421	2	0.000758308
Otu00649	Bacteria(100);Armatimonadota(100);uncultured(100);uncultured_or(100);uncultured_fa(100);uncultured_ge(100);	12	2	0.0010214	10	0.00379154
Otu00650	Bacteria(100);Actinobacteriota(100);Actinobacteria(100);Propionibacteriales(100);Nocardioidaceae(100);Nocardioides(100);	2	2	0.0010214	0	0
Otu00653	Bacteria(100);Firmicutes(100);Bacilli(100);Bacillales(100);Planococcaceae(100);Planococcaceae_unclassified(75);	16	16	0.00817123	0	0
Otu00654	Bacteria(100);Aquificota(100);Aquificae(100);Aquificales(100);Aquificaceae(100);Thermocrinis(100);	4	0	0	4	0.00151662
Otu00655	Bacteria(100);Deinococcota(100);Deinococci(100);Thermales(100);Thermaceae(100);Thermus(100);	4	1	0.000510702	3	0.00113746
Otu00656	Bacteria(100);Aquificota(100);Aquificae(100);Aquificales(100);Aquificaceae(100);Aquificaceae_unclassified(100);	1	0	0	1	0.000379154
Otu00657	Bacteria(100);Bacteria_unclassified(100);Bacteria_unclassified(100);Bacteria_unclassified(100);Bacteria_unclassified(100);Bacteria_unclassified(100);	8	2	0.0010214	6	0.00227492
Otu00658	Bacteria(100);Acidobacteriota(94);Blastocatellia(94);11-24(94);11-24_fa(94);11-24_ge(94);	12	0	0	12	0.00454985
Otu00669	Bacteria(100);Aquificota(100);Aquificae(100);Aquificales(100);Aquificaceae(100);Aquificaceae_unclassified(87);	5	1	0.000510702	4	0.00151662
Otu00674	Bacteria(100);Bacteria_unclassified(100);Bacteria_unclassified(100);Bacteria_unclassified(100);Bacteria_unclassified(100);Bacteria_unclassified(100);	1	1	0.000510702	0	0
Otu00680	Bacteria(100);Aquificota(100);Aquificae(100);Aquificales(100);Aquificaceae(100);Thermocrinis(100);	1	1	0.000510702	0	0
Otu00686	Bacteria(100);Bacteria_unclassified(100);Bacteria_unclassified(100);Bacteria_unclassified(100);Bacteria_unclassified(100);Bacteria_unclassified(100);	12	0	0	12	0.00454985
Otu00690	Bacteria(100);Bacteria_unclassified(100);Bacteria_unclassified(100);Bacteria_unclassified(100);Bacteria_unclassified(100);Bacteria_unclassified(100);	3	3	0.00153211	0	0
Otu00700	Bacteria(100);Hydrothermae(100);Hydrothermae_cl(100);Hydrothermae_or(100);Hydrothermae_fa(100);Hydrothermae_ge(100);	13	4	0.00204281	9	0.00341239
Otu00708	Bacteria(100);Deinococcota(100);Deinococci(100);Thermales(100);Thermaceae(100);Thermus(100);	1	1	0.000510702	0	0
Otu00712	Bacteria(100);Proteobacteria(100);Gammaproteobacteria(100);Burkholderiales(100);Burkholderiales_unclassified(100);Burkholderiales_unclassified(100);	13	13	0.00663912	0	0
Otu00727	Bacteria(100);Bacteroidota(100);Kapabacteria(93);Kapabacteriales(93);Kapabacteriales_fa(93);Kapabacteriales_ge(93);	13	2	0.0010214	11	0.0041707
Otu00729	Bacteria(100);Bacteria_unclassified(100);Bacteria_unclassified(100);Bacteria_unclassified(100);Bacteria_unclassified(100);Bacteria_unclassified(100);	1	0	0	1	0.000379154
Otu00730	Bacteria(100);Aquificota(100);Aquificae(100);Aquificales(100);Aquificaceae(100);Thermocrinis(100);	8	2	0.0010214	6	0.00227492
Otu00740	Archaea(100);Archaea_unclassified(100);Archaea_unclassified(100);Archaea_unclassified(100);Archaea_unclassified(100);Archaea_unclassified(100);	5	0	0	5	0.00189577
Otu00746	Bacteria(100);Bacteroidota(100);Rhodothermia(100);Balneolales(100);Balneolaceae(100);Balneolaceae_unclassified(100);	12	12	0.00612842	0	0
Otu00748	Bacteria(100);Aquificota(100);Aquificae(100);Aquificales(100);Aquificaceae(100);Thermocrinis(100);	11	0	0	11	0.0041707
Otu00752	Bacteria(100);Aquificota(100);Aquificae(100);Aquificales(100);Aquificaceae(100);Thermocrinis(92);	2	1	0.000510702	1	0.000379154
Otu00758	Bacteria(100);Aquificota(100);Aquificae(100);Aquificales(100);Aquificaceae(100);Thermocrinis(100);	4	1	0.000510702	3	0.00113746
Otu00759	Bacteria(100);Aquificota(92);Aquificae(92);Aquificales(92);Aquificaceae(92);Aquificaceae_unclassified(92);	1	0	0	1	0.000379154
Otu00768	Bacteria(100);Proteobacteria(100);Alphaproteobacteria(100);Acetobacterales(100);Acetobacteraceae(100);uncultured(100);	12	12	0.00612842	0	0
Otu00777	Archaea(100);Archaea_unclassified(100);Archaea_unclassified(100);Archaea_unclassified(100);Archaea_unclassified(100);Archaea_unclassified(100);	12	12	0.00612842	0	0
Otu00780	Bacteria(100);Actinobacteriota(100);Actinobacteria(100);Actinomycetales(100);Actinomycetaceae(100);Actinomyces(100);	12	12	0.00612842	0	0
Otu00783	Bacteria(100);Firmicutes(100);Bacilli(100);Bacillales(100);Planococcaceae(100);Planococcaceae_unclassified(84);	2	2	0.0010214	0	0
Otu00790	Bacteria(100);Bacteroidota(100);Bacteroidia(100);Chitinophagales(100);Chitinophagaceae(100);uncultured(100);	12	12	0.00612842	0	0
Otu00794	Bacteria(100);Bacteria_unclassified(84);Bacteria_unclassified(84);Bacteria_unclassified(84);Bacteria_unclassified(84);Bacteria_unclassified(84);	12	12	0.00612842	0	0
Otu00803	Bacteria(100);Aquificota(100);Aquificae(100);Aquificales(100);Aquificaceae(100);Aquificaceae_unclassified(82);	1	0	0	1	0.000379154
Otu00815	Bacteria(100);Deinococcota(100);Deinococci(100);Thermales(100);Thermaceae(100);Thermus(100);	7	0	0	7	0.00265408
Otu00817	Bacteria(100);Bacteroidota(100);Bacteroidia(100);Cytophagales(100);Raineyaceae(100);Raineya(100);	11	11	0.00561772	0	0
Otu00827	Bacteria(100);Aquificota(100);Aquificae(100);Aquificales(100);Aquificaceae(100);Thermocrinis(100);	6	1	0.000510702	5	0.00189577
Otu00829	Bacteria(100);Bacteroidota(100);Bacteroidia(100);Chitinophagales(100);Chitinophagaceae(100);Ferruginibacter(91);	11	11	0.00561772	0	0
Otu00831	Bacteria(100);Bacteria_unclassified(100);Bacteria_unclassified(100);Bacteria_unclassified(100);Bacteria_unclassified(100);Bacteria_unclassified(100);	10	1	0.000510702	9	0.00341239
Otu00843	Bacteria(100);Bacteria_unclassified(100);Bacteria_unclassified(100);Bacteria_unclassified(100);Bacteria_unclassified(100);Bacteria_unclassified(100);	3	3	0.00153211	0	0
Otu00846	Bacteria(100);Firmicutes(100);Bacilli(100);Bacillales(100);Planococcaceae(100);Sporosarcina(100);	2	2	0.0010214	0	0
Otu00847	Bacteria(100);Hydrothermae(82);Hydrothermae_cl(82);Hydrothermae_or(82);Hydrothermae_fa(82);Hydrothermae_ge(82);	1	1	0.000510702	0	0
Otu00850	Bacteria(100);Bacteria_unclassified(100);Bacteria_unclassified(100);Bacteria_unclassified(100);Bacteria_unclassified(100);Bacteria_unclassified(100);	1	0	0	1	0.000379154
Otu00858	Bacteria(100);Aquificota(100);Aquificae(100);Aquificales(100);Aquificaceae(100);Thermocrinis(100);	2	2	0.0010214	0	0
Otu00859	Bacteria(100);Acidobacteriota(100);Holophagae(100);Holophagales(100);Holophagaceae(100);Holophagaceae_unclassified(100);	11	11	0.00561772	0	0
Otu00860	Bacteria(100);Aquificota(100);Aquificae(100);Aquificales(100);Aquificaceae(100);Thermocrinis(100);	7	0	0	7	0.00265408
Otu00861	Bacteria(100);Actinobacteriota(100);Actinobacteria(100);Frankiales(100);Nakamurellaceae(100);Nakamurella(100);	1	1	0.000510702	0	0
Otu00863	Bacteria(100);Bacteria_unclassified(100);Bacteria_unclassified(100);Bacteria_unclassified(100);Bacteria_unclassified(100);Bacteria_unclassified(100);	2	0	0	2	0.000758308
Otu00893	Bacteria(100);Proteobacteria(100);Gammaproteobacteria(100);Burkholderiales(100);Burkholderiales_unclassified(61);Burkholderiales_unclassified(61);	10	10	0.00510702	0	0
Otu00894	Bacteria(100);Bacteroidota(100);Bacteroidia(100);Cytophagales(100);Hymenobacteraceae(100);Nibribacter(100);	4	4	0.00204281	0	0
Otu00896	Bacteria(100);Aquificota(100);Aquificae(100);Aquificales(100);Aquificaceae(100);Thermocrinis(100);	1	1	0.000510702	0	0
Otu00913	Bacteria(100);Aquificota(100);Aquificae(100);Aquificales(100);Aquificaceae(100);Aquificaceae_unclassified(100);	3	0	0	3	0.00113746
Otu00926	Bacteria(100);Proteobacteria(100);Gammaproteobacteria(100);Pseudomonadales(100);Moraxellaceae(100);Psychrobacter(100);	9	9	0.00459632	0	0
Otu00932	Bacteria(100);Proteobacteria(100);Gammaproteobacteria(100);Burkholderiales(100);Oxalobacteraceae(100);Oxalobacteraceae_unclassified(100);	10	10	0.00510702	0	0
Otu00935	Bacteria(100);Proteobacteria(100);Alphaproteobacteria(100);Rhizobiales(100);Beijerinckiaceae(100);Beijerinckiaceae_unclassified(100);	8	8	0.00408561	0	0
Otu00942	Bacteria(100);Proteobacteria(100);Gammaproteobacteria(100);Enterobacterales(100);Alteromonadaceae(100);Alteromonas(100);	9	9	0.00459632	0	0
Otu00959	Bacteria(100);Proteobacteria(100);Gammaproteobacteria(100);Burkholderiales(100);Burkholderiales_unclassified(89);Burkholderiales_unclassified(89);	9	9	0.00459632	0	0
Otu00961	Bacteria(100);Bacteria_unclassified(100);Bacteria_unclassified(100);Bacteria_unclassified(100);Bacteria_unclassified(100);Bacteria_unclassified(100);	3	0	0	3	0.00113746
Otu00964	Bacteria(100);Proteobacteria(100);Gammaproteobacteria(100);Burkholderiales(100);Comamonadaceae(100);Comamonadaceae_unclassified(100);	8	8	0.00408561	0	0
Otu00997	Bacteria(100);Aquificota(100);Aquificae(100);Aquificales(100);Aquificaceae(100);Thermocrinis(100);	1	1	0.000510702	0	0
Otu01011	Bacteria(100);Bacteria_unclassified(100);Bacteria_unclassified(100);Bacteria_unclassified(100);Bacteria_unclassified(100);Bacteria_unclassified(100);	2	0	0	2	0.000758308
Otu01014	Bacteria(100);Firmicutes(100);Bacilli(100);Staphylococcales(100);Staphylococcaceae(100);Jeotgalicoccus(100);	4	4	0.00204281	0	0
Otu01020	Bacteria(100);Hydrothermae(100);Hydrothermae_cl(100);Hydrothermae_or(100);Hydrothermae_fa(100);Hydrothermae_ge(100);	9	6	0.00306421	3	0.00113746
Otu01024	Archaea(100);Crenarchaeota(100);Thermoprotei(100);Desulfurococcales(100);Desulfurococcaceae(100);Sulfophobococcus(100);	8	8	0.00408561	0	0
Otu01031	Bacteria(100);Bacteroidota(100);Rhodothermia(100);Rhodothermales(100);Rhodothermaceae(100);Rhodothermaceae_ge(100);	8	8	0.00408561	0	0
Otu01040	Bacteria(100);Acidobacteriota(100);Blastocatellia(100);Blastocatellia_unclassified(100);Blastocatellia_unclassified(100);Blastocatellia_unclassified(100);	8	8	0.00408561	0	0
Otu01048	Bacteria(100);Proteobacteria(100);Alphaproteobacteria(100);Defluviicoccales(100);Defluviicoccaceae(100);Defluviicoccus(100);	8	8	0.00408561	0	0
Otu01049	Bacteria(100);Firmicutes(100);Clostridia(100);Lachnospirales(100);Lachnospiraceae(100);Lachnoanaerobaculum(100);	8	8	0.00408561	0	0
Otu01063	Bacteria(100);Aquificota(100);Aquificae(75);Aquificae_unclassified(75);Aquificae_unclassified(75);Aquificae_unclassified(75);	5	1	0.000510702	4	0.00151662
Otu01064	Bacteria(100);Firmicutes(100);Clostridia(100);Clostridia_unclassified(63);Clostridia_unclassified(63);Clostridia_unclassified(63);	8	8	0.00408561	0	0
Otu01065	Bacteria(100);Aquificota(100);Aquificae(100);Aquificales(100);Aquificaceae(100);Thermocrinis(88);	3	1	0.000510702	2	0.000758308
Otu01067	Bacteria(100);Cyanobacteria(100);Cyanobacteriia(100);Leptolyngbyales(100);Leptolyngbyaceae(100);Leptolyngbya_PCC-6306(100);	8	8	0.00408561	0	0
Otu01071	Bacteria(100);Acidobacteriota(100);Acidobacteriae(100);Acidobacteriales(100);Acidobacteriaceae_(Subgroup_1)(100);Granulicella(100);	8	8	0.00408561	0	0
Otu01083	Bacteria(100);Actinobacteriota(100);Thermoleophilia(100);Solirubrobacterales(100);Solirubrobacteraceae(100);Conexibacter(100);	8	8	0.00408561	0	0
Otu01091	Bacteria(100);Aquificota(100);Aquificae(100);Aquificales(100);Aquificaceae(100);Thermocrinis(75);	8	8	0.00408561	0	0
Otu01095	Bacteria(100);Proteobacteria(100);Gammaproteobacteria(100);Xanthomonadales(100);Xanthomonadaceae(100);Stenotrophomonas(100);	8	8	0.00408561	0	0
Otu01099	Bacteria(100);Firmicutes(100);Bacilli(100);Bacillales(100);Bacillaceae(100);Geobacillus(100);	8	6	0.00306421	2	0.000758308
Otu01101	Bacteria(100);Bacteria_unclassified(100);Bacteria_unclassified(100);Bacteria_unclassified(100);Bacteria_unclassified(100);Bacteria_unclassified(100);	1	0	0	1	0.000379154
Otu01103	Bacteria(100);Aquificota(100);Aquificae(100);Aquificales(100);Aquificaceae(100);Aquificaceae_unclassified(88);	1	1	0.000510702	0	0
Otu01106	Bacteria(100);Actinobacteriota(100);Actinobacteria(100);Propionibacteriales(100);Nocardioidaceae(100);Aeromicrobium(100);	4	4	0.00204281	0	0
Otu01108	Bacteria(100);Aquificota(100);Aquificae(100);Aquificales(100);Aquificaceae(100);Thermocrinis(100);	4	3	0.00153211	1	0.000379154
Otu01115	Bacteria(100);Deinococcota(100);Deinococci(100);Thermales(100);Thermaceae(100);Thermus(100);	2	2	0.0010214	0	0
Otu01122	Bacteria(100);Aquificota(100);Aquificae(100);Aquificales(100);Aquificaceae(100);Thermocrinis(100);	3	3	0.00153211	0	0
Otu01131	Bacteria(100);Actinobacteriota(100);Acidimicrobiia(100);uncultured(100);uncultured_fa(100);uncultured_ge(100);	8	8	0.00408561	0	0
Otu01133	Bacteria(100);Proteobacteria(100);Alphaproteobacteria(100);Rhizobiales(100);Rhizobiaceae(100);Rhizobiaceae_unclassified(63);	5	3	0.00153211	2	0.000758308
Otu01137	Bacteria(100);Fusobacteriota(100);Fusobacteriia(100);Fusobacteriales(100);Leptotrichiaceae(100);Leptotrichia(100);	8	8	0.00408561	0	0
Otu01149	Bacteria(100);Bacteroidota(100);Bacteroidia(100);Chitinophagales(100);Chitinophagaceae(100);Chitinophagaceae_unclassified(72);	2	2	0.0010214	0	0
Otu01152	Bacteria(100);Aquificota(100);Aquificae(100);Aquificales(100);Aquificaceae(100);Thermocrinis(100);	3	0	0	3	0.00113746
Otu01162	Bacteria(100);Deinococcota(100);Deinococci(100);Thermales(100);Thermaceae(100);Thermus(100);	2	1	0.000510702	1	0.000379154
Otu01170	Bacteria(100);Cyanobacteria(100);Cyanobacteriia(100);Cyanobacteriales(100);Nostocaceae(100);Tolypothrix(100);	7	7	0.00357491	0	0
Otu01177	Bacteria(100);Proteobacteria(100);Alphaproteobacteria(100);Rhizobiales(100);Beijerinckiaceae(100);Bosea(100);	3	3	0.00153211	0	0
Otu01185	Bacteria(100);Actinobacteriota(100);Actinobacteria(100);Frankiales(100);Sporichthyaceae(58);uncultured(58);	6	6	0.00306421	0	0
Otu01186	Bacteria(100);Proteobacteria(100);Gammaproteobacteria(100);Burkholderiales(100);Burkholderiales_unclassified(72);Burkholderiales_unclassified(72);	7	7	0.00357491	0	0
Otu01194	Bacteria(100);Aquificota(100);Aquificae(100);Aquificales(100);Aquificaceae(100);Thermocrinis(100);	1	1	0.000510702	0	0
Otu01196	Bacteria(100);Aquificota(100);Aquificae(100);Aquificales(100);Aquificaceae(100);Thermocrinis(100);	2	0	0	2	0.000758308
Otu01206	Bacteria(100);Aquificota(100);Aquificae(100);Aquificales(100);Aquificaceae(100);Thermocrinis(100);	1	1	0.000510702	0	0
Otu01217	Bacteria(100);Proteobacteria(100);Gammaproteobacteria(100);Xanthomonadales(100);Rhodanobacteraceae(100);Fulvimonas(100);	7	7	0.00357491	0	0
Otu01218	Bacteria(100);Bacteria_unclassified(100);Bacteria_unclassified(100);Bacteria_unclassified(100);Bacteria_unclassified(100);Bacteria_unclassified(100);	2	2	0.0010214	0	0
Otu01238	Bacteria(100);Cyanobacteria(100);Cyanobacteriia(100);Cyanobacteriales(100);Nostocaceae(100);Chlorogloeopsis_PCC-7518(100);	7	7	0.00357491	0	0
Otu01241	Bacteria(100);Bacteria_unclassified(100);Bacteria_unclassified(100);Bacteria_unclassified(100);Bacteria_unclassified(100);Bacteria_unclassified(100);	1	1	0.000510702	0	0
Otu01250	Bacteria(100);Aquificota(100);Aquificae(100);Aquificales(100);Aquificaceae(100);Thermocrinis(100);	2	0	0	2	0.000758308
Otu01265	Bacteria(100);Bacteria_unclassified(100);Bacteria_unclassified(100);Bacteria_unclassified(100);Bacteria_unclassified(100);Bacteria_unclassified(100);	3	0	0	3	0.00113746
Otu01274	Bacteria(100);Actinobacteriota(100);Thermoleophilia(100);Solirubrobacterales(100);Solirubrobacteraceae(100);Solirubrobacter(100);	7	7	0.00357491	0	0
Otu01295	Bacteria(100);Aquificota(100);Aquificae(100);Aquificales(100);Aquificaceae(100);Thermocrinis(100);	1	1	0.000510702	0	0
Otu01303	Bacteria(100);Aquificota(100);Aquificae(100);Aquificales(100);Aquificaceae(100);Thermocrinis(100);	2	0	0	2	0.000758308
Otu01315	Bacteria(100);Myxococcota(100);Polyangia(100);Polyangiales(100);Polyangiaceae(100);Polyangiaceae_unclassified(100);	7	7	0.00357491	0	0
Otu01327	Bacteria(100);Proteobacteria(100);Alphaproteobacteria(100);Rhodobacterales(100);Rhodobacteraceae(100);Rubellimicrobium(100);	7	7	0.00357491	0	0
Otu01337	Bacteria(100);Actinobacteriota(100);Acidimicrobiia(100);Acidimicrobiia_unclassified(100);Acidimicrobiia_unclassified(100);Acidimicrobiia_unclassified(100);	7	7	0.00357491	0	0
Otu01348	Bacteria(100);Aquificota(100);Aquificae(100);Aquificales(100);Aquificaceae(100);Thermocrinis(100);	1	0	0	1	0.000379154
Otu01352	Bacteria(100);Proteobacteria(100);Alphaproteobacteria(100);Rhodobacterales(100);Rhodobacteraceae(100);Rhodobacteraceae_unclassified(100);	6	5	0.00255351	1	0.000379154
Otu01354	Bacteria(100);Actinobacteriota(100);Actinobacteria(100);Corynebacteriales(100);Corynebacteriaceae(100);Corynebacterium(100);	6	6	0.00306421	0	0
Otu01360	Bacteria(100);Actinobacteriota(100);Rubrobacteria(100);Rubrobacterales(100);Rubrobacteriaceae(100);Rubrobacter(100);	6	6	0.00306421	0	0
Otu01361	Bacteria(100);Aquificota(100);Aquificae(100);Aquificales(100);Aquificaceae(100);Aquificaceae_unclassified(67);	1	0	0	1	0.000379154
Otu01362	Bacteria(100);Aquificota(100);Aquificae(100);Aquificales(100);Aquificaceae(100);Thermocrinis(100);	1	0	0	1	0.000379154
Otu01366	Bacteria(100);Proteobacteria(100);Gammaproteobacteria(100);Burkholderiales(100);Comamonadaceae(100);Comamonadaceae_unclassified(100);	6	6	0.00306421	0	0
Otu01372	Bacteria(100);Deinococcota(100);Deinococci(100);Thermales(100);Thermaceae(100);Thermus(100);	2	1	0.000510702	1	0.000379154
Otu01376	Bacteria(100);Bacteria_unclassified(100);Bacteria_unclassified(100);Bacteria_unclassified(100);Bacteria_unclassified(100);Bacteria_unclassified(100);	1	0	0	1	0.000379154
Otu01378	Bacteria(100);Bacteroidota(100);Bacteroidia(100);Cytophagales(100);Spirosomaceae(100);Spirosoma(100);	6	6	0.00306421	0	0
Otu01382	Bacteria(100);Aquificota(100);Aquificae(100);Aquificales(100);Aquificaceae(100);Thermocrinis(84);	5	0	0	5	0.00189577
Otu01386	Bacteria(100);Bacteria_unclassified(100);Bacteria_unclassified(100);Bacteria_unclassified(100);Bacteria_unclassified(100);Bacteria_unclassified(100);	4	1	0.000510702	3	0.00113746
Otu01388	Bacteria(100);Proteobacteria(100);Alphaproteobacteria(100);Rhizobiales(100);Beijerinckiaceae(100);Microvirga(100);	6	6	0.00306421	0	0
Otu01391	Bacteria(100);Bacteria_unclassified(100);Bacteria_unclassified(100);Bacteria_unclassified(100);Bacteria_unclassified(100);Bacteria_unclassified(100);	5	0	0	5	0.00189577
Otu01396	Bacteria(100);Proteobacteria(100);Alphaproteobacteria(100);Rhizobiales(100);Beijerinckiaceae(100);Microvirga(100);	6	6	0.00306421	0	0
Otu01397	Bacteria(100);Actinobacteriota(100);Actinobacteria(100);Corynebacteriales(100);Dietziaceae(84);Dietzia(84);	5	5	0.00255351	0	0
Otu01406	Bacteria(100);Aquificota(100);Aquificota_unclassified(84);Aquificota_unclassified(84);Aquificota_unclassified(84);Aquificota_unclassified(84);	6	0	0	6	0.00227492
Otu01411	Bacteria(100);Deinococcota(100);Deinococci(100);Thermales(100);Thermaceae(100);Thermus(100);	2	0	0	2	0.000758308
Otu01414	Bacteria(100);Proteobacteria(100);Alphaproteobacteria(100);Rhodobacterales(100);Rhodobacteraceae(100);Rhodobacteraceae_unclassified(100);	6	6	0.00306421	0	0
Otu01420	Bacteria(100);Proteobacteria(100);Gammaproteobacteria(100);Burkholderiales(100);Comamonadaceae(100);Comamonadaceae_unclassified(100);	6	6	0.00306421	0	0
Otu01429	Bacteria(100);Proteobacteria(100);Gammaproteobacteria(100);Burkholderiales(100);Burkholderiales_unclassified(84);Burkholderiales_unclassified(84);	6	6	0.00306421	0	0
Otu01432	Bacteria(100);Bacteria_unclassified(100);Bacteria_unclassified(100);Bacteria_unclassified(100);Bacteria_unclassified(100);Bacteria_unclassified(100);	4	1	0.000510702	3	0.00113746
Otu01436	Bacteria(100);Deinococcota(100);Deinococci(100);Thermales(100);Thermaceae(100);Thermus(100);	3	1	0.000510702	2	0.000758308
Otu01442	Bacteria(100);Proteobacteria(100);Alphaproteobacteria(100);Rhodobacterales(100);Rhodobacteraceae(100);Roseibaca(100);	6	6	0.00306421	0	0
Otu01444	Bacteria(100);Myxococcota(100);Polyangia(100);Nannocystales(100);Nannocystaceae(100);Nannocystis(100);	6	6	0.00306421	0	0
Otu01447	Bacteria(100);Actinobacteriota(100);Coriobacteriia(100);OPB41(100);OPB41_fa(100);OPB41_ge(100);	6	6	0.00306421	0	0
Otu01459	Bacteria(100);Proteobacteria(100);Alphaproteobacteria(100);Sphingomonadales(100);Sphingomonadaceae(100);Sphingomonadaceae_unclassified(100);	6	6	0.00306421	0	0
Otu01467	Bacteria(100);Bacteria_unclassified(84);Bacteria_unclassified(84);Bacteria_unclassified(84);Bacteria_unclassified(84);Bacteria_unclassified(84);	1	0	0	1	0.000379154
Otu01523	Bacteria(100);Bacteroidota(100);Bacteroidia(100);Cytophagales(100);Spirosomaceae(100);Spirosoma(100);	6	6	0.00306421	0	0
Otu01566	Bacteria(100);Spirochaetota(100);Leptospirae(100);Leptospirales(100);Leptospiraceae(100);Turneriella(100);	6	6	0.00306421	0	0
Otu01600	Bacteria(100);Proteobacteria(100);Alphaproteobacteria(100);Azospirillales(100);Azospirillaceae(100);uncultured(100);	5	5	0.00255351	0	0
Otu01607	Bacteria(100);Proteobacteria(100);Alphaproteobacteria(100);Defluviicoccales(100);Defluviicoccaceae(100);Defluviicoccus(100);	5	5	0.00255351	0	0
Otu01608	Bacteria(100);Firmicutes(100);Clostridia(100);Peptostreptococcales-Tissierellales(100);Peptostreptococcaceae(100);Peptostreptococcaceae_unclassified(100);	5	5	0.00255351	0	0
Otu01609	Bacteria(100);Aquificota(100);Aquificota_unclassified(80);Aquificota_unclassified(80);Aquificota_unclassified(80);Aquificota_unclassified(80);	4	0	0	4	0.00151662
Otu01618	Bacteria(100);Aquificota(100);Aquificae(100);Aquificales(100);Aquificaceae(100);Thermocrinis(100);	3	3	0.00153211	0	0
Otu01620	Bacteria(100);Aquificota(100);Aquificae(100);Aquificales(100);Aquificaceae(100);Thermocrinis(100);	2	0	0	2	0.000758308
Otu01661	Bacteria(100);Proteobacteria(100);Gammaproteobacteria(100);Burkholderiales(100);Hydrogenophilaceae(100);Thiobacillus(100);	3	3	0.00153211	0	0
Otu01673	Bacteria(100);Aquificota(100);Aquificae(100);Aquificales(100);Aquificaceae(100);Thermocrinis(100);	1	0	0	1	0.000379154
Otu01674	Bacteria(100);Aquificota(100);Aquificae(100);Aquificales(100);Aquificaceae(100);Thermocrinis(80);	3	1	0.000510702	2	0.000758308
Otu01680	Bacteria(100);Proteobacteria(100);Alphaproteobacteria(100);Rhodobacterales(100);Rhodobacteraceae(100);Rubellimicrobium(100);	3	3	0.00153211	0	0
Otu01689	Bacteria(100);Aquificota(100);Aquificae(100);Aquificales(100);Aquificaceae(100);Thermocrinis(100);	1	1	0.000510702	0	0
Otu01703	Bacteria(100);Aquificota(100);Aquificae(100);Aquificales(100);Aquificaceae(100);Thermocrinis(100);	1	0	0	1	0.000379154
Otu01704	unknown(100);unknown_unclassified(100);unknown_unclassified(100);unknown_unclassified(100);unknown_unclassified(100);unknown_unclassified(100);	1	0	0	1	0.000379154
Otu01738	Bacteria(100);Proteobacteria(100);Gammaproteobacteria(100);Burkholderiales(100);Burkholderiaceae(100);Robbsia(100);	5	5	0.00255351	0	0
Otu01744	Bacteria(100);Firmicutes(100);Bacilli(100);Lactobacillales(100);Carnobacteriaceae(100);Atopostipes(100);	5	5	0.00255351	0	0
Otu01745	Bacteria(100);Aquificota(100);Aquificae(100);Aquificales(100);Aquificaceae(100);Thermocrinis(100);	1	1	0.000510702	0	0
Otu01747	Bacteria(100);Bacteroidota(100);Bacteroidia(100);Chitinophagales(100);Chitinophagaceae(100);Terrimonas(100);	4	4	0.00204281	0	0
Otu01749	Bacteria(100);Aquificota(100);Aquificae(100);Aquificales(100);Aquificaceae(100);Thermocrinis(100);	2	0	0	2	0.000758308
Otu01759	Bacteria(100);Actinobacteriota(100);Actinobacteria(100);Propionibacteriales(100);Nocardioidaceae(100);Marmoricola(80);	5	5	0.00255351	0	0
Otu01771	Bacteria(100);Aquificota(100);Aquificae(100);Aquificales(100);Aquificaceae(100);Thermocrinis(100);	3	3	0.00153211	0	0
Otu01777	Bacteria(100);Firmicutes(100);Clostridia(100);Clostridia_UCG-014(100);Clostridia_UCG-014_fa(100);Clostridia_UCG-014_ge(100);	5	5	0.00255351	0	0
Otu01784	Bacteria(100);Chloroflexi(100);Ktedonobacteria(100);C0119(100);C0119_fa(100);C0119_ge(100);	5	5	0.00255351	0	0
Otu01791	Bacteria(100);Aquificota(100);Aquificae(100);Aquificales(100);Aquificaceae(100);Thermocrinis(100);	3	3	0.00153211	0	0
Otu01792	Bacteria(100);Chloroflexi(100);Chloroflexia(100);Thermomicrobiales(100);JG30-KF-CM45(100);JG30-KF-CM45_ge(100);	5	5	0.00255351	0	0
Otu01793	Bacteria(100);Aquificota(100);Aquificae(100);Aquificales(100);Aquificaceae(100);Thermocrinis(100);	1	1	0.000510702	0	0
Otu01794	Bacteria(100);Deinococcota(100);Deinococci(100);Thermales(100);Thermaceae(100);Thermus(100);	5	5	0.00255351	0	0
Otu01803	Bacteria(100);Cyanobacteria(61);Cyanobacteriia(61);Cyanobacteriia_unclassified(61);Cyanobacteriia_unclassified(61);Cyanobacteriia_unclassified(61);	5	5	0.00255351	0	0
Otu01810	Bacteria(100);Bacteria_unclassified(100);Bacteria_unclassified(100);Bacteria_unclassified(100);Bacteria_unclassified(100);Bacteria_unclassified(100);	3	2	0.0010214	1	0.000379154
Otu01831	Bacteria(100);Deinococcota(100);Deinococci(100);Thermales(100);Thermaceae(100);Thermus(100);	2	0	0	2	0.000758308
Otu01833	Bacteria(100);Firmicutes(100);Bacilli(100);Paenibacillales(100);Paenibacillaceae(100);Cohnella(100);	5	5	0.00255351	0	0
Otu01834	Bacteria(100);Proteobacteria(100);Gammaproteobacteria(100);Burkholderiales(100);Comamonadaceae(100);Tepidimonas(80);	5	5	0.00255351	0	0
Otu01836	Bacteria(100);Proteobacteria(100);Gammaproteobacteria(100);Burkholderiales(100);Comamonadaceae(100);Comamonadaceae_unclassified(100);	2	2	0.0010214	0	0
Otu01838	Bacteria(100);Proteobacteria(100);Alphaproteobacteria(100);Acetobacterales(100);Acetobacteraceae(100);Acidiphilium(100);	5	5	0.00255351	0	0
Otu01847	Bacteria(100);Acidobacteriota(100);Blastocatellia(100);Blastocatellales(100);Blastocatellaceae(100);Blastocatella(100);	5	5	0.00255351	0	0
Otu01849	Archaea(100);Crenarchaeota(100);Thermoprotei(100);Sulfolobales(100);Sulfolobaceae(100);uncultured(100);	3	3	0.00153211	0	0
Otu01888	Bacteria(100);Hydrothermae(100);Hydrothermae_cl(100);Hydrothermae_or(100);Hydrothermae_fa(100);Hydrothermae_ge(100);	5	5	0.00255351	0	0
Otu01892	Bacteria(100);Bacteroidota(100);Bacteroidia(100);Cytophagales(100);Hymenobacteraceae(100);Adhaeribacter(100);	5	5	0.00255351	0	0
Otu01902	Bacteria(100);Proteobacteria(100);Gammaproteobacteria(100);Burkholderiales(100);Comamonadaceae(100);Comamonadaceae_unclassified(100);	4	4	0.00204281	0	0
Otu01905	Bacteria(100);Chloroflexi(100);Chloroflexia(100);Chloroflexales(100);Roseiflexaceae(100);Roseiflexus(100);	5	3	0.00153211	2	0.000758308
Otu01930	Bacteria(100);Bacteria_unclassified(100);Bacteria_unclassified(100);Bacteria_unclassified(100);Bacteria_unclassified(100);Bacteria_unclassified(100);	5	5	0.00255351	0	0
Otu01948	Bacteria(100);Aquificota(100);Aquificae(100);Aquificales(100);Aquificaceae(100);Thermocrinis(100);	1	0	0	1	0.000379154
Otu01951	Bacteria(100);Proteobacteria(100);Gammaproteobacteria(100);Burkholderiales(100);Comamonadaceae(100);Tepidimonas(100);	5	5	0.00255351	0	0
Otu01953	Bacteria(100);Aquificota(100);Aquificae(100);Aquificales(100);Aquificaceae(100);Thermocrinis(61);	1	1	0.000510702	0	0
Otu01977	Bacteria(100);Deinococcota(100);Deinococci(100);Thermales(100);Thermaceae(100);Thermus(100);	3	0	0	3	0.00113746
Otu01979	Bacteria(100);Armatimonadota(100);uncultured(100);uncultured_or(100);uncultured_fa(100);uncultured_ge(100);	5	0	0	5	0.00189577
Otu01982	Bacteria(100);Bacteroidota(100);Bacteroidia(100);Sphingobacteriales(100);GWF2-29-10(100);GWF2-29-10_ge(100);	5	5	0.00255351	0	0
Otu02012	Bacteria(100);Aquificota(100);Aquificae(100);Aquificales(100);Aquificaceae(100);Thermocrinis(100);	2	2	0.0010214	0	0
Otu02033	Bacteria(100);Actinobacteriota(100);Actinobacteria(100);Streptosporangiales(100);Thermomonosporaceae(100);Actinomadura(100);	5	5	0.00255351	0	0
Otu02055	Bacteria(100);Hydrothermae(100);Hydrothermae_cl(100);Hydrothermae_or(100);Hydrothermae_fa(100);Hydrothermae_ge(100);	4	1	0.000510702	3	0.00113746
Otu02061	Bacteria(100);Aquificota(100);Aquificae(100);Aquificales(100);Aquificaceae(100);Thermocrinis(100);	2	2	0.0010214	0	0
Otu02065	Bacteria(100);Proteobacteria(100);Gammaproteobacteria(100);Burkholderiales(100);Burkholderiales_unclassified(75);Burkholderiales_unclassified(75);	4	4	0.00204281	0	0
Otu02074	Bacteria(100);Aquificota(100);Aquificae(100);Aquificales(100);Aquificaceae(100);Thermocrinis(100);	1	1	0.000510702	0	0
Otu02079	Bacteria(100);Aquificota(100);Aquificae(100);Aquificales(100);Aquificaceae(100);Thermocrinis(100);	2	2	0.0010214	0	0
Otu02083	Bacteria(100);Aquificota(100);Aquificae(100);Aquificales(100);Aquificaceae(100);Thermocrinis(100);	1	0	0	1	0.000379154
Otu02085	Bacteria(100);Proteobacteria(100);Alphaproteobacteria(100);Acetobacterales(100);Acetobacteraceae(100);Acidiphilium(100);	4	4	0.00204281	0	0
Otu02086	Bacteria(100);Bacteria_unclassified(100);Bacteria_unclassified(100);Bacteria_unclassified(100);Bacteria_unclassified(100);Bacteria_unclassified(100);	2	1	0.000510702	1	0.000379154
Otu02122	Bacteria(100);Proteobacteria(100);Gammaproteobacteria(100);Legionellales(100);Legionellaceae(100);Legionella(100);	4	4	0.00204281	0	0
Otu02142	Bacteria(100);Aquificota(100);Aquificae(100);Aquificales(100);Aquificaceae(100);Thermocrinis(100);	1	1	0.000510702	0	0
Otu02182	Bacteria(100);Aquificota(100);Aquificae(100);Aquificales(100);Aquificaceae(100);Thermocrinis(100);	1	0	0	1	0.000379154
Otu02198	unknown(100);unknown_unclassified(100);unknown_unclassified(100);unknown_unclassified(100);unknown_unclassified(100);unknown_unclassified(100);	3	0	0	3	0.00113746
Otu02218	Bacteria(100);Deinococcota(100);Deinococci(100);Thermales(100);Thermaceae(100);Thermus(100);	2	0	0	2	0.000758308
Otu02219	Bacteria(100);Hydrothermae(100);Hydrothermae_cl(100);Hydrothermae_or(100);Hydrothermae_fa(100);Hydrothermae_ge(100);	4	2	0.0010214	2	0.000758308
Otu02222	Bacteria(100);Proteobacteria(100);Gammaproteobacteria(100);Burkholderiales(100);Oxalobacteraceae(75);Oxalobacteraceae_unclassified(75);	4	4	0.00204281	0	0
Otu02225	Bacteria(100);Aquificota(100);Aquificae(100);Aquificales(100);Aquificaceae(100);Thermocrinis(100);	1	0	0	1	0.000379154
Otu02241	Bacteria(100);Firmicutes(100);Limnochordia(100);Limnochordales(100);Limnochordaceae(100);Limnochordaceae_ge(100);	4	4	0.00204281	0	0
Otu02290	Bacteria(100);Aquificota(100);Aquificae(100);Aquificales(100);Aquificaceae(100);Thermocrinis(75);	1	0	0	1	0.000379154
Otu02317	Bacteria(100);Bacteria_unclassified(100);Bacteria_unclassified(100);Bacteria_unclassified(100);Bacteria_unclassified(100);Bacteria_unclassified(100);	1	0	0	1	0.000379154
Otu02322	Bacteria(100);Armatimonadota(100);Chthonomonadetes(100);Chthonomonadales(100);Chthonomonadales_fa(100);Chthonomonadales_ge(100);	4	3	0.00153211	1	0.000379154
Otu02464	Bacteria(100);Deinococcota(100);Deinococci(100);Thermales(100);Thermaceae(100);Thermus(100);	2	0	0	2	0.000758308
Otu02480	Bacteria(100);Bacteria_unclassified(100);Bacteria_unclassified(100);Bacteria_unclassified(100);Bacteria_unclassified(100);Bacteria_unclassified(100);	4	0	0	4	0.00151662
Otu02489	Bacteria(100);Aquificota(100);Aquificae(100);Aquificales(100);Aquificaceae(100);Thermocrinis(100);	2	1	0.000510702	1	0.000379154
Otu02498	Bacteria(100);Acidobacteriota(100);Acidobacteriae(100);Acidobacteriales(100);Acidobacteriaceae_(Subgroup_1)(100);Acidobacteriaceae_(Subgroup_1)_unclassified(75);	4	4	0.00204281	0	0
Otu02511	Bacteria(100);Bacteria_unclassified(100);Bacteria_unclassified(100);Bacteria_unclassified(100);Bacteria_unclassified(100);Bacteria_unclassified(100);	4	4	0.00204281	0	0
Otu02514	Bacteria(100);Bacteria_unclassified(100);Bacteria_unclassified(100);Bacteria_unclassified(100);Bacteria_unclassified(100);Bacteria_unclassified(100);	1	0	0	1	0.000379154
Otu02539	Bacteria(100);Deinococcota(100);Deinococci(100);Thermales(100);Thermaceae(100);Thermus(100);	4	1	0.000510702	3	0.00113746
Otu02550	Bacteria(100);Proteobacteria(100);Gammaproteobacteria(100);Burkholderiales(100);Burkholderiales_unclassified(75);Burkholderiales_unclassified(75);	4	4	0.00204281	0	0
Otu02566	Bacteria(100);Deinococcota(100);Deinococci(100);Thermales(100);Thermaceae(100);Thermus(100);	1	0	0	1	0.000379154
Otu02576	Bacteria(100);Bacteria_unclassified(100);Bacteria_unclassified(100);Bacteria_unclassified(100);Bacteria_unclassified(100);Bacteria_unclassified(100);	1	0	0	1	0.000379154
Otu02580	Bacteria(100);Proteobacteria(100);Gammaproteobacteria(100);Burkholderiales(100);Burkholderiales_unclassified(100);Burkholderiales_unclassified(100);	3	3	0.00153211	0	0
Otu02581	Bacteria(100);Bacteria_unclassified(100);Bacteria_unclassified(100);Bacteria_unclassified(100);Bacteria_unclassified(100);Bacteria_unclassified(100);	1	0	0	1	0.000379154
Otu02586	Bacteria(100);Deinococcota(100);Deinococci(100);Thermales(100);Thermaceae(100);Thermus(100);	3	0	0	3	0.00113746
Otu02592	unknown(100);unknown_unclassified(100);unknown_unclassified(100);unknown_unclassified(100);unknown_unclassified(100);unknown_unclassified(100);	1	0	0	1	0.000379154
Otu02597	unknown(100);unknown_unclassified(100);unknown_unclassified(100);unknown_unclassified(100);unknown_unclassified(100);unknown_unclassified(100);	2	0	0	2	0.000758308
Otu02601	unknown;unknown_unclassified(0);unknown_unclassified(0);unknown_unclassified(0);unknown_unclassified(0);unknown_unclassified(0);	2	0	0	2	0.000758308
Otu02624	Bacteria(100);Aquificota(100);Aquificae(100);Aquificales(100);Aquificaceae(100);Thermocrinis(75);	4	4	0.00204281	0	0
Otu02636	Bacteria(100);Campylobacterota(100);Campylobacteria(100);Campylobacterales(100);Campylobacteraceae(100);Campylobacter(100);	1	1	0.000510702	0	0
Otu02637	Bacteria(100);Bacteria_unclassified(100);Bacteria_unclassified(100);Bacteria_unclassified(100);Bacteria_unclassified(100);Bacteria_unclassified(100);	2	2	0.0010214	0	0
Otu02642	Bacteria(100);Proteobacteria(100);Gammaproteobacteria(100);Burkholderiales(100);Hydrogenophilaceae(100);Thiobacillus(100);	4	4	0.00204281	0	0
Otu02655	Bacteria(100);Deinococcota(100);Deinococci(100);Thermales(100);Thermaceae(100);Thermus(100);	1	0	0	1	0.000379154
Otu02668	Bacteria(100);Bacteria_unclassified(100);Bacteria_unclassified(100);Bacteria_unclassified(100);Bacteria_unclassified(100);Bacteria_unclassified(100);	1	0	0	1	0.000379154
Otu02670	Bacteria(100);Aquificota(100);Aquificae(100);Aquificales(100);Aquificaceae(100);Thermocrinis(100);	1	0	0	1	0.000379154
Otu02671	Bacteria(100);Acidobacteriota(100);Thermoanaerobaculia(100);Thermoanaerobaculales(100);Thermoanaerobaculaceae(100);Subgroup_10(100);	4	4	0.00204281	0	0
Otu02674	Bacteria(100);Bacteria_unclassified(100);Bacteria_unclassified(100);Bacteria_unclassified(100);Bacteria_unclassified(100);Bacteria_unclassified(100);	4	4	0.00204281	0	0
Otu02675	Bacteria(100);Proteobacteria(100);Alphaproteobacteria(100);Acetobacterales(100);Acetobacteraceae(100);uncultured(100);	4	4	0.00204281	0	0
Otu02679	Bacteria(100);Firmicutes(100);Bacilli(100);Bacillales(100);Bacillaceae(100);Bacillaceae_unclassified(100);	4	4	0.00204281	0	0
Otu02680	Bacteria(100);Aquificota(100);Aquificae(100);Aquificales(100);Hydrogenobaculaceae(100);Hydrogenobaculum(100);	4	4	0.00204281	0	0
Otu02681	Bacteria(100);Bacteroidota(100);Bacteroidia(100);Flavobacteriales(100);Weeksellaceae(100);Empedobacter(100);	1	1	0.000510702	0	0
Otu02682	Archaea(100);Crenarchaeota(100);Nitrososphaeria(100);Nitrososphaerales(100);Nitrososphaeraceae(100);Nitrososphaeraceae_unclassified(100);	4	4	0.00204281	0	0
Otu02691	Bacteria(100);Bacteroidota(100);Kapabacteria(100);Kapabacteriales(100);Kapabacteriales_fa(100);Kapabacteriales_ge(100);	4	1	0.000510702	3	0.00113746
Otu02692	Bacteria(100);Bacteroidota(100);Bacteroidia(100);Chitinophagales(100);Chitinophagaceae(100);Flavitalea(100);	4	4	0.00204281	0	0
Otu02693	Bacteria(100);Bacteroidota(100);Rhodothermia(100);Rhodothermales(100);Rhodothermaceae(100);Rhodothermus(100);	4	0	0	4	0.00151662
Otu02694	Bacteria(100);Proteobacteria(100);Alphaproteobacteria(100);Acetobacterales(100);Acetobacteraceae(100);Acetobacteraceae_unclassified(100);	4	4	0.00204281	0	0
Otu02697	Bacteria(100);Chloroflexi(100);Chloroflexia(100);Thermomicrobiales(100);JG30-KF-CM45(100);JG30-KF-CM45_ge(100);	4	4	0.00204281	0	0
Otu02702	Bacteria(100);Aquificota(100);Aquificae(100);Aquificales(100);Aquificaceae(100);Thermocrinis(100);	1	0	0	1	0.000379154
Otu02703	Bacteria(100);Aquificota(100);Aquificae(100);Aquificales(100);Aquificaceae(100);Aquificaceae_unclassified(100);	2	0	0	2	0.000758308
Otu02707	Bacteria(100);Acidobacteriota(100);Blastocatellia(100);Blastocatellales(100);Blastocatellaceae(100);JGI_0001001-H03(100);	3	3	0.00153211	0	0
Otu02708	Bacteria(100);Aquificota(100);Aquificae(100);Aquificales(100);Aquificaceae(100);Thermocrinis(100);	1	1	0.000510702	0	0
Otu02711	Bacteria(100);Actinobacteriota(100);Thermoleophilia(100);Gaiellales(100);uncultured(100);uncultured_ge(100);	4	4	0.00204281	0	0
Otu02712	Bacteria(100);Actinobacteriota(100);Thermoleophilia(100);Solirubrobacterales(100);67-14(100);67-14_ge(100);	4	4	0.00204281	0	0
Otu02713	Bacteria(100);Aquificota(100);Aquificae(100);Aquificales(100);Aquificaceae(100);Thermocrinis(100);	1	1	0.000510702	0	0
Otu02714	Bacteria(100);Acidobacteriota(100);Acidobacteriae(100);Subgroup_2(100);Subgroup_2_fa(100);Subgroup_2_ge(100);	4	2	0.0010214	2	0.000758308
Otu02715	Bacteria(100);Proteobacteria(100);Gammaproteobacteria(100);Burkholderiales(100);Burkholderiales_unclassified(100);Burkholderiales_unclassified(100);	4	4	0.00204281	0	0
Otu02716	Archaea(100);Crenarchaeota(100);Nitrososphaeria(100);Nitrososphaerales(100);Nitrososphaeraceae(100);Candidatus_Nitrososphaera(100);	4	4	0.00204281	0	0
Otu02722	Bacteria(100);Bacteroidota(100);Bacteroidia(100);Cytophagales(100);Hymenobacteraceae(100);Hymenobacter(100);	4	4	0.00204281	0	0
Otu02723	Bacteria(100);Proteobacteria(100);Gammaproteobacteria(100);Methylococcales(100);Methylomonadaceae(100);Methylobacter(100);	4	4	0.00204281	0	0
Otu02724	Bacteria(100);Aquificota(100);Aquificae(100);Aquificales(100);Aquificaceae(100);Aquificaceae_unclassified(100);	4	4	0.00204281	0	0
Otu02730	Bacteria(100);Deinococcota(100);Deinococci(100);Thermales(100);Thermaceae(100);Thermus(100);	1	0	0	1	0.000379154
Otu02736	Bacteria(100);Aquificota(100);Aquificae(100);Aquificales(100);Aquificaceae(100);Thermocrinis(100);	1	0	0	1	0.000379154
Otu02750	Bacteria(100);Aquificota(100);Aquificae(100);Aquificales(100);Aquificaceae(100);Aquificaceae_unclassified(100);	1	1	0.000510702	0	0
Otu02765	Bacteria(100);Bacteria_unclassified(100);Bacteria_unclassified(100);Bacteria_unclassified(100);Bacteria_unclassified(100);Bacteria_unclassified(100);	1	0	0	1	0.000379154
Otu02778	Bacteria(100);Aquificota(100);Aquificae(100);Aquificales(100);Aquificaceae(100);Thermocrinis(67);	2	0	0	2	0.000758308
Otu02784	Bacteria(100);Aquificota(100);Aquificae(100);Aquificales(100);Aquificaceae(100);Thermocrinis(100);	1	0	0	1	0.000379154
Otu02831	Bacteria(100);Aquificota(100);Aquificae(100);Aquificales(100);Aquificaceae(100);Thermocrinis(100);	1	0	0	1	0.000379154
Otu02857	Bacteria(100);Proteobacteria(100);Gammaproteobacteria(100);Burkholderiales(100);Comamonadaceae(100);Comamonadaceae_unclassified(100);	3	3	0.00153211	0	0
Otu02881	Bacteria(100);Proteobacteria(100);Alphaproteobacteria(100);Rhizobiales(100);Xanthobacteraceae(100);Xanthobacteraceae_unclassified(100);	3	3	0.00153211	0	0
Otu02909	Bacteria(100);Deinococcota(100);Deinococci(100);Thermales(100);Thermaceae(100);Thermus(100);	2	0	0	2	0.000758308
Otu02923	Bacteria(100);Bacteria_unclassified(100);Bacteria_unclassified(100);Bacteria_unclassified(100);Bacteria_unclassified(100);Bacteria_unclassified(100);	3	3	0.00153211	0	0
Otu02925	Bacteria(100);Proteobacteria(100);Gammaproteobacteria(100);Burkholderiales(100);Burkholderiales_unclassified(100);Burkholderiales_unclassified(100);	3	3	0.00153211	0	0
Otu02948	Bacteria(100);Aquificota(100);Aquificae(100);Aquificales(100);Aquificaceae(100);Thermocrinis(100);	1	1	0.000510702	0	0
Otu03037	Bacteria(100);Bacteria_unclassified(100);Bacteria_unclassified(100);Bacteria_unclassified(100);Bacteria_unclassified(100);Bacteria_unclassified(100);	3	3	0.00153211	0	0
Otu03056	Bacteria(100);Armatimonadota(100);uncultured(100);uncultured_or(100);uncultured_fa(100);uncultured_ge(100);	3	0	0	3	0.00113746
Otu03091	Bacteria(100);Aquificota(100);Aquificae(100);Aquificales(100);Aquificaceae(100);Thermocrinis(100);	1	1	0.000510702	0	0
Otu03097	Bacteria(100);Aquificota(100);Aquificae(100);Aquificales(100);Aquificaceae(100);Thermocrinis(67);	2	2	0.0010214	0	0
Otu03171	Bacteria(100);Acidobacteriota(100);Acidobacteriae(100);Bryobacterales(100);Bryobacteraceae(100);Bryobacter(100);	3	3	0.00153211	0	0
Otu03172	Bacteria(100);Proteobacteria(100);Gammaproteobacteria(100);Burkholderiales(100);Burkholderiales_unclassified(100);Burkholderiales_unclassified(100);	3	3	0.00153211	0	0
Otu03182	Bacteria(100);Aquificota(100);Aquificae(100);Aquificales(100);Aquificaceae(100);Thermocrinis(100);	2	2	0.0010214	0	0
Otu03195	Bacteria(100);Bacteroidota(100);Bacteroidia(100);Bacteroidales(100);Prevotellaceae(100);Alloprevotella(100);	3	3	0.00153211	0	0
Otu03205	Bacteria(100);Aquificota(100);Aquificae(100);Aquificales(100);Aquificaceae(100);Thermocrinis(100);	1	0	0	1	0.000379154
Otu03230	Bacteria(100);Bacteria_unclassified(67);Bacteria_unclassified(67);Bacteria_unclassified(67);Bacteria_unclassified(67);Bacteria_unclassified(67);	3	3	0.00153211	0	0
Otu03268	Bacteria(100);Deinococcota(100);Deinococci(100);Thermales(100);Thermaceae(100);Thermus(100);	1	0	0	1	0.000379154
Otu03305	Bacteria(100);Cyanobacteria(100);Cyanobacteriia(100);Cyanobacteriia_unclassified(100);Cyanobacteriia_unclassified(100);Cyanobacteriia_unclassified(100);	3	3	0.00153211	0	0
Otu03307	Bacteria(100);Proteobacteria(100);Gammaproteobacteria(100);Burkholderiales(100);Oxalobacteraceae(67);Oxalobacteraceae_unclassified(67);	1	1	0.000510702	0	0
Otu03320	Bacteria(100);Planctomycetota(100);Planctomycetes(100);Pirellulales(100);Pirellulaceae(100);uncultured(100);	3	3	0.00153211	0	0
Otu03329	Bacteria(100);Aquificota(100);Aquificae(100);Aquificales(100);Aquificaceae(100);Thermocrinis(100);	2	2	0.0010214	0	0
Otu03349	Bacteria(100);Proteobacteria(100);Gammaproteobacteria(100);Burkholderiales(100);Burkholderiales_unclassified(100);Burkholderiales_unclassified(100);	3	3	0.00153211	0	0
Otu03351	Bacteria(100);Bacteria_unclassified(67);Bacteria_unclassified(67);Bacteria_unclassified(67);Bacteria_unclassified(67);Bacteria_unclassified(67);	3	3	0.00153211	0	0
Otu03353	Bacteria(100);Proteobacteria(100);Gammaproteobacteria(100);Chromatiales(100);Chromatiaceae(100);Chromatiaceae_unclassified(100);	3	3	0.00153211	0	0
Otu03361	Bacteria(100);Firmicutes(100);Bacilli(100);Paenibacillales(100);Paenibacillaceae(100);Thermobacillus(100);	3	3	0.00153211	0	0
Otu03386	Bacteria(100);Spirochaetota(100);Spirochaetia(100);Spirochaetales(100);Spirochaetaceae(100);Spirochaeta_2(100);	3	3	0.00153211	0	0
Otu03414	Bacteria(100);Proteobacteria(100);Gammaproteobacteria(100);Burkholderiales(100);Comamonadaceae(100);Comamonadaceae_unclassified(100);	3	3	0.00153211	0	0
Otu03436	Bacteria(100);Bacteria_unclassified(100);Bacteria_unclassified(100);Bacteria_unclassified(100);Bacteria_unclassified(100);Bacteria_unclassified(100);	2	2	0.0010214	0	0
Otu03459	Bacteria(100);Proteobacteria(100);Gammaproteobacteria(100);Burkholderiales(100);Comamonadaceae(100);Tepidimonas(100);	3	3	0.00153211	0	0
Otu03476	Bacteria(100);Aquificota(100);Aquificae(100);Aquificales(100);Aquificaceae(100);Aquificaceae_unclassified(67);	2	2	0.0010214	0	0
Otu03481	Bacteria(100);Bacteria_unclassified(67);Bacteria_unclassified(67);Bacteria_unclassified(67);Bacteria_unclassified(67);Bacteria_unclassified(67);	3	3	0.00153211	0	0
Otu03518	Bacteria(100);Patescibacteria(100);Parcubacteria(100);Parcubacteria_unclassified(100);Parcubacteria_unclassified(100);Parcubacteria_unclassified(100);	3	2	0.0010214	1	0.000379154
Otu03533	Bacteria(100);Proteobacteria(100);Gammaproteobacteria(100);Pseudomonadales(100);Pseudomonadaceae(100);Pseudomonadaceae_unclassified(100);	3	3	0.00153211	0	0
Otu03562	Bacteria(100);Hydrothermae(100);Hydrothermae_cl(100);Hydrothermae_or(100);Hydrothermae_fa(100);Hydrothermae_ge(100);	3	1	0.000510702	2	0.000758308
Otu03574	Bacteria(100);Deinococcota(100);Deinococci(100);Thermales(100);Thermaceae(100);Thermus(100);	1	0	0	1	0.000379154
Otu03580	Bacteria(100);Proteobacteria(100);Gammaproteobacteria(100);Burkholderiales(100);Comamonadaceae(100);Comamonadaceae_unclassified(67);	1	1	0.000510702	0	0
Otu03604	Bacteria(100);Proteobacteria(100);Gammaproteobacteria(100);Burkholderiales(100);Burkholderiales_unclassified(100);Burkholderiales_unclassified(100);	3	3	0.00153211	0	0
Otu03611	Bacteria(100);Proteobacteria(100);Gammaproteobacteria(100);Burkholderiales(100);Burkholderiales_unclassified(100);Burkholderiales_unclassified(100);	3	3	0.00153211	0	0
Otu03614	Bacteria(100);Aquificota(100);Aquificae(100);Aquificales(100);Aquificaceae(100);Thermocrinis(67);	2	1	0.000510702	1	0.000379154
Otu03631	Bacteria(100);Proteobacteria(100);Gammaproteobacteria(100);Burkholderiales(100);Comamonadaceae(100);Comamonadaceae_unclassified(100);	3	3	0.00153211	0	0
Otu03646	Bacteria(100);Proteobacteria(100);Gammaproteobacteria(100);Burkholderiales(100);Comamonadaceae(100);Comamonadaceae_unclassified(100);	3	3	0.00153211	0	0
Otu03650	Bacteria(100);Deinococcota(100);Deinococci(100);Thermales(100);Thermaceae(100);Thermus(100);	1	0	0	1	0.000379154
Otu03669	Bacteria(100);Bacteria_unclassified(100);Bacteria_unclassified(100);Bacteria_unclassified(100);Bacteria_unclassified(100);Bacteria_unclassified(100);	3	0	0	3	0.00113746
Otu03706	Bacteria(100);Proteobacteria(100);Gammaproteobacteria(100);Burkholderiales(100);Comamonadaceae(100);Comamonadaceae_unclassified(100);	3	3	0.00153211	0	0
Otu03767	Bacteria(100);Proteobacteria(100);Gammaproteobacteria(100);Burkholderiales(100);Burkholderiales_unclassified(100);Burkholderiales_unclassified(100);	3	3	0.00153211	0	0
Otu03780	Bacteria(100);Deinococcota(100);Deinococci(100);Thermales(100);Thermaceae(100);Thermus(100);	1	0	0	1	0.000379154
Otu03797	Bacteria(100);Aquificota(100);Aquificae(100);Aquificales(100);Aquificaceae(100);Thermocrinis(100);	2	0	0	2	0.000758308
Otu03818	Bacteria(100);Acidobacteriota(100);Acidobacteriae(100);Solibacterales(100);Solibacteraceae(100);Candidatus_Solibacter(100);	3	3	0.00153211	0	0
Otu03829	Bacteria(100);Bacteria_unclassified(100);Bacteria_unclassified(100);Bacteria_unclassified(100);Bacteria_unclassified(100);Bacteria_unclassified(100);	2	1	0.000510702	1	0.000379154
Otu03861	Bacteria(100);Acidobacteriota(100);Vicinamibacteria(100);Vicinamibacterales(100);uncultured(100);uncultured_ge(100);	3	3	0.00153211	0	0
Otu03933	Bacteria(100);Aquificota(100);Aquificae(100);Aquificales(100);Aquificaceae(100);Thermocrinis(100);	1	0	0	1	0.000379154
Otu04019	Bacteria(100);Bacteria_unclassified(100);Bacteria_unclassified(100);Bacteria_unclassified(100);Bacteria_unclassified(100);Bacteria_unclassified(100);	1	0	0	1	0.000379154
Otu04025	Bacteria(100);Aquificota(100);Aquificae(100);Aquificales(100);Aquificaceae(100);Thermocrinis(100);	1	0	0	1	0.000379154
Otu04029	Bacteria(100);Aquificota(100);Aquificae(100);Aquificales(100);Aquificaceae(100);Thermocrinis(100);	3	1	0.000510702	2	0.000758308
Otu04037	Bacteria(100);Bacteria_unclassified(100);Bacteria_unclassified(100);Bacteria_unclassified(100);Bacteria_unclassified(100);Bacteria_unclassified(100);	2	1	0.000510702	1	0.000379154
Otu04052	Bacteria(100);Aquificota(100);Aquificae(100);Aquificales(100);Aquificaceae(100);Thermocrinis(100);	1	1	0.000510702	0	0
Otu04096	Bacteria(100);Proteobacteria(100);Alphaproteobacteria(100);Reyranellales(100);Reyranellaceae(100);Reyranella(100);	3	0	0	3	0.00113746
Otu04114	Bacteria(100);Firmicutes(100);Bacilli(100);Paenibacillales(100);Paenibacillaceae(100);Thermobacillus(100);	3	3	0.00153211	0	0
Otu04145	Bacteria(100);Proteobacteria(100);Alphaproteobacteria(100);Rhizobiales(100);Beijerinckiaceae(100);Beijerinckiaceae_unclassified(100);	3	3	0.00153211	0	0
Otu04149	Bacteria(100);Actinobacteriota(100);Thermoleophilia(100);Gaiellales(100);uncultured(100);uncultured_ge(100);	3	3	0.00153211	0	0
Otu04201	Bacteria(100);Deinococcota(100);Deinococci(100);Thermales(100);Thermaceae(100);Thermus(100);	1	0	0	1	0.000379154
Otu04202	Bacteria(100);Deinococcota(100);Deinococci(100);Thermales(100);Thermaceae(100);Thermus(100);	1	1	0.000510702	0	0
Otu04208	Bacteria(100);Proteobacteria(100);Gammaproteobacteria(100);Burkholderiales(100);Burkholderiales_unclassified(67);Burkholderiales_unclassified(67);	1	1	0.000510702	0	0
Otu04225	Bacteria(100);Deinococcota(100);Deinococci(100);Thermales(100);Thermaceae(100);Thermus(100);	2	2	0.0010214	0	0
Otu04298	Bacteria(100);Proteobacteria(100);Gammaproteobacteria(100);Burkholderiales(100);Comamonadaceae(100);Tepidimonas(100);	2	2	0.0010214	0	0
Otu04328	Bacteria(100);Aquificota(100);Aquificae(100);Aquificales(100);Aquificaceae(100);Thermocrinis(100);	2	0	0	2	0.000758308
Otu04337	Bacteria(100);Aquificota(100);Aquificae(100);Aquificales(100);Aquificaceae(100);Aquificaceae_unclassified(67);	1	0	0	1	0.000379154
Otu04422	Bacteria(100);Bacteroidota(100);Rhodothermia(100);Rhodothermales(100);Rhodothermaceae(100);Salinibacter(100);	3	3	0.00153211	0	0
Otu04448	Bacteria(100);Proteobacteria(100);Alphaproteobacteria(100);Acetobacterales(100);Acetobacteraceae(100);Acetobacteraceae_unclassified(100);	3	3	0.00153211	0	0
Otu04460	Bacteria(100);Aquificota(100);Aquificae(100);Aquificales(100);Aquificaceae(100);Thermocrinis(100);	1	0	0	1	0.000379154
Otu04472	Bacteria(100);Actinobacteriota(100);Actinobacteria(100);Pseudonocardiales(100);Pseudonocardiaceae(100);Pseudonocardia(100);	1	1	0.000510702	0	0
Otu04484	Bacteria(100);Firmicutes(100);Bacilli(100);Bacillales(100);Bacillaceae(100);Anoxybacillus(100);	3	3	0.00153211	0	0
Otu04516	Bacteria(100);Proteobacteria(100);Gammaproteobacteria(100);Xanthomonadales(100);Xanthomonadaceae(100);Lysobacter(67);	1	1	0.000510702	0	0
Otu04520	Bacteria(100);Armatimonadota(100);uncultured(100);uncultured_or(100);uncultured_fa(100);uncultured_ge(100);	2	2	0.0010214	0	0
Otu04526	Bacteria(100);Bacteria_unclassified(100);Bacteria_unclassified(100);Bacteria_unclassified(100);Bacteria_unclassified(100);Bacteria_unclassified(100);	2	0	0	2	0.000758308
Otu04556	Bacteria(100);Planctomycetota(100);Planctomycetes(100);Gemmatales(100);Gemmataceae(100);uncultured(100);	3	3	0.00153211	0	0
Otu04594	Bacteria(100);Aquificota(100);Aquificae(100);Aquificales(100);Aquificaceae(100);Thermocrinis(100);	2	0	0	2	0.000758308
Otu04598	Bacteria(100);Bacteria_unclassified(100);Bacteria_unclassified(100);Bacteria_unclassified(100);Bacteria_unclassified(100);Bacteria_unclassified(100);	1	0	0	1	0.000379154
Otu04603	Bacteria(100);Aquificota(100);Aquificae(100);Aquificales(100);Aquificaceae(100);Thermocrinis(100);	1	0	0	1	0.000379154
Otu04608	Bacteria(100);Chloroflexi(100);Chloroflexia(100);Kallotenuales(100);AKIW781(100);AKIW781_ge(100);	3	3	0.00153211	0	0
Otu04646	Bacteria(100);Myxococcota(100);Myxococcia(100);Myxococcales(100);Myxococcaceae(100);Myxococcaceae_ge(100);	3	3	0.00153211	0	0
Otu04647	Bacteria(100);Proteobacteria(100);Alphaproteobacteria(100);Rhodobacterales(100);Rhodobacteraceae(100);Rhodobacteraceae_unclassified(100);	3	3	0.00153211	0	0
Otu04694	Bacteria(100);Actinobacteriota(100);Thermoleophilia(100);Solirubrobacterales(100);Solirubrobacteraceae(100);uncultured(100);	3	3	0.00153211	0	0
Otu04717	Bacteria(100);Bacteria_unclassified(100);Bacteria_unclassified(100);Bacteria_unclassified(100);Bacteria_unclassified(100);Bacteria_unclassified(100);	1	0	0	1	0.000379154
Otu04742	Bacteria(100);Firmicutes(100);Bacilli(100);Lactobacillales(100);Aerococcaceae(100);uncultured(100);	3	0	0	3	0.00113746
Otu04745	Bacteria(100);Bacteroidota(100);Rhodothermia(100);Balneolales(100);Balneolaceae(100);uncultured(100);	3	3	0.00153211	0	0
Otu04772	Bacteria(100);Proteobacteria(100);Gammaproteobacteria(100);Burkholderiales(100);Comamonadaceae(100);Comamonadaceae_unclassified(100);	3	3	0.00153211	0	0
Otu04813	Bacteria(100);Aquificota(100);Aquificae(100);Aquificales(100);Aquificaceae(100);Thermocrinis(100);	3	0	0	3	0.00113746
Otu04827	Bacteria(100);Aquificota(100);Aquificae(100);Aquificales(100);Aquificaceae(100);Thermocrinis(100);	3	1	0.000510702	2	0.000758308
Otu04844	Bacteria(100);Aquificota(100);Aquificae(100);Aquificales(100);Aquificaceae(100);Thermocrinis(100);	1	0	0	1	0.000379154
Otu04850	Bacteria(100);Abditibacteriota(100);Abditibacteria(100);Abditibacteriales(100);Abditibacteriaceae(100);Abditibacterium(100);	3	3	0.00153211	0	0
Otu04861	Bacteria(100);Proteobacteria(100);Gammaproteobacteria(100);Burkholderiales(100);Burkholderiales_unclassified(100);Burkholderiales_unclassified(100);	3	3	0.00153211	0	0
Otu04871	Bacteria(100);Aquificota(100);Aquificae(100);Aquificales(100);Aquificaceae(100);Thermocrinis(67);	1	1	0.000510702	0	0
Otu04874	Bacteria(100);Proteobacteria(100);Gammaproteobacteria(100);Pseudomonadales(100);Pseudomonadaceae(67);Pseudomonadaceae_unclassified(67);	3	3	0.00153211	0	0
Otu04879	Bacteria(100);Aquificota(100);Aquificae(100);Aquificales(100);Aquificaceae(100);Thermocrinis(67);	1	1	0.000510702	0	0
Otu04882	Bacteria(100);Aquificota(100);Aquificae(100);Aquificales(100);Aquificaceae(100);Thermocrinis(100);	1	0	0	1	0.000379154
Otu04884	Bacteria(100);Acidobacteriota(100);Blastocatellia(100);Pyrinomonadales(100);Pyrinomonadaceae(100);RB41(100);	3	3	0.00153211	0	0
Otu04905	Bacteria(100);Proteobacteria(100);Gammaproteobacteria(100);Pseudomonadales(100);Marinobacteraceae(100);Marinobacter(100);	3	3	0.00153211	0	0
Otu04932	Bacteria(100);Deinococcota(100);Deinococci(100);Thermales(100);Thermaceae(100);Thermus(100);	2	0	0	2	0.000758308
Otu04933	Bacteria(100);Actinobacteriota(100);Actinobacteria(100);Pseudonocardiales(100);Pseudonocardiaceae(100);Pseudonocardia(100);	3	3	0.00153211	0	0
Otu04949	Bacteria(100);Aquificota(100);Aquificae(100);Aquificales(100);Aquificaceae(100);Thermocrinis(100);	1	1	0.000510702	0	0
Otu05046	Bacteria(100);Bacteria_unclassified(100);Bacteria_unclassified(100);Bacteria_unclassified(100);Bacteria_unclassified(100);Bacteria_unclassified(100);	2	0	0	2	0.000758308
Otu05064	Bacteria(100);Chloroflexi(100);Gitt-GS-136(100);Gitt-GS-136_or(100);Gitt-GS-136_fa(100);Gitt-GS-136_ge(100);	2	0	0	2	0.000758308
Otu05090	Bacteria(100);Bacteria_unclassified(100);Bacteria_unclassified(100);Bacteria_unclassified(100);Bacteria_unclassified(100);Bacteria_unclassified(100);	1	0	0	1	0.000379154
Otu05198	Bacteria(100);Aquificota(100);Aquificae(100);Aquificales(100);Aquificaceae(100);Thermocrinis(100);	1	0	0	1	0.000379154
Otu05251	Bacteria(100);Desulfobacterota(100);Desulfuromonadia(100);Geobacterales(100);Geobacteraceae(100);Geobacteraceae_unclassified(100);	2	2	0.0010214	0	0
Otu05272	Bacteria(100);Bacteria_unclassified(100);Bacteria_unclassified(100);Bacteria_unclassified(100);Bacteria_unclassified(100);Bacteria_unclassified(100);	2	0	0	2	0.000758308
Otu05295	Bacteria(100);Proteobacteria(100);Alphaproteobacteria(100);Acetobacterales(100);Acetobacteraceae(100);Acidiphilium(100);	2	2	0.0010214	0	0
Otu05314	Bacteria(100);Deinococcota(100);Deinococci(100);Thermales(100);Thermaceae(100);Thermus(100);	1	0	0	1	0.000379154
Otu05396	Bacteria(100);Bacteria_unclassified(100);Bacteria_unclassified(100);Bacteria_unclassified(100);Bacteria_unclassified(100);Bacteria_unclassified(100);	1	0	0	1	0.000379154
Otu05428	Bacteria(100);Aquificota(100);Aquificae(100);Aquificales(100);Aquificaceae(100);Aquificaceae_unclassified(100);	1	1	0.000510702	0	0
Otu05591	Bacteria(100);Deinococcota(100);Deinococci(100);Thermales(100);Thermaceae(100);Thermus(100);	1	0	0	1	0.000379154
Otu05644	Bacteria(100);Bdellovibrionota(100);Bdellovibrionota_unclassified(100);Bdellovibrionota_unclassified(100);Bdellovibrionota_unclassified(100);Bdellovibrionota_unclassified(100);	2	2	0.0010214	0	0
Otu05703	Bacteria(100);Aquificota(100);Aquificae(100);Aquificales(100);Aquificaceae(100);Thermocrinis(100);	1	1	0.000510702	0	0
Otu05704	Bacteria(100);Deinococcota(100);Deinococci(100);Thermales(100);Thermaceae(100);Thermus(100);	1	0	0	1	0.000379154
Otu05732	Bacteria(100);Firmicutes(100);Bacilli(100);Thermoactinomycetales(100);Thermoactinomycetaceae(100);Thermoactinomyces(100);	2	2	0.0010214	0	0
Otu05737	Bacteria(100);Planctomycetota(100);Planctomycetes(100);Isosphaerales(100);Isosphaeraceae(100);Isosphaeraceae_unclassified(100);	2	2	0.0010214	0	0
Otu06095	Bacteria(100);Actinobacteriota(100);Thermoleophilia(100);Gaiellales(100);uncultured(100);uncultured_ge(100);	2	2	0.0010214	0	0
Otu06101	Bacteria(100);Planctomycetota(100);BD7-11(100);BD7-11_or(100);BD7-11_fa(100);BD7-11_ge(100);	2	2	0.0010214	0	0
Otu06211	Bacteria(100);Proteobacteria(100);Gammaproteobacteria(100);Burkholderiales(100);Comamonadaceae(100);Comamonadaceae_unclassified(100);	1	1	0.000510702	0	0
Otu06226	Bacteria(100);Aquificota(100);Aquificae(100);Aquificales(100);Aquificaceae(100);Thermocrinis(100);	1	1	0.000510702	0	0
Otu06236	Bacteria(100);Bacteria_unclassified(100);Bacteria_unclassified(100);Bacteria_unclassified(100);Bacteria_unclassified(100);Bacteria_unclassified(100);	1	1	0.000510702	0	0
Otu06238	Bacteria(100);Bacteroidota(100);Bacteroidia(100);Cytophagales(100);Spirosomaceae(100);Fibrella(100);	2	2	0.0010214	0	0
Otu06284	Bacteria(100);Proteobacteria(100);Gammaproteobacteria(100);Burkholderiales(100);Burkholderiales_unclassified(100);Burkholderiales_unclassified(100);	2	2	0.0010214	0	0
Otu06329	Bacteria(100);Deinococcota(100);Deinococci(100);Thermales(100);Thermaceae(100);Thermus(100);	1	0	0	1	0.000379154
Otu06342	Bacteria(100);Proteobacteria(100);Gammaproteobacteria(100);Burkholderiales(100);Burkholderiales_unclassified(100);Burkholderiales_unclassified(100);	2	2	0.0010214	0	0
Otu06358	Bacteria(100);Bacteria_unclassified(100);Bacteria_unclassified(100);Bacteria_unclassified(100);Bacteria_unclassified(100);Bacteria_unclassified(100);	2	0	0	2	0.000758308
Otu06365	Bacteria(100);Aquificota(100);Aquificae(100);Aquificales(100);Aquificaceae(100);Aquificaceae_unclassified(100);	1	1	0.000510702	0	0
Otu06387	Bacteria(100);Aquificota(100);Aquificae(100);Aquificales(100);Aquificaceae(100);Thermocrinis(100);	1	1	0.000510702	0	0
Otu06390	Bacteria(100);Deinococcota(100);Deinococci(100);Thermales(100);Thermaceae(100);Meiothermus(100);	2	2	0.0010214	0	0
Otu06420	Bacteria(100);Proteobacteria(100);Gammaproteobacteria(100);Burkholderiales(100);Comamonadaceae(100);Comamonadaceae_unclassified(100);	2	2	0.0010214	0	0
Otu06445	Bacteria(100);Aquificota(100);Aquificae(100);Aquificales(100);Aquificaceae(100);Thermocrinis(100);	2	2	0.0010214	0	0
Otu06464	Bacteria(100);Deinococcota(100);Deinococci(100);Thermales(100);Thermaceae(100);Thermus(100);	2	2	0.0010214	0	0
Otu06500	Bacteria(100);Aquificota(100);Aquificae(100);Aquificales(100);Aquificaceae(100);Thermocrinis(100);	1	0	0	1	0.000379154
Otu06512	Bacteria(100);Proteobacteria(100);Alphaproteobacteria(100);Acetobacterales(100);Acetobacteraceae(100);Endobacter(100);	2	2	0.0010214	0	0
Otu06528	Bacteria(100);Bacteria_unclassified(100);Bacteria_unclassified(100);Bacteria_unclassified(100);Bacteria_unclassified(100);Bacteria_unclassified(100);	2	2	0.0010214	0	0
Otu06589	Bacteria(100);Aquificota(100);Aquificae(100);Aquificales(100);Aquificaceae(100);Aquificaceae_unclassified(100);	2	2	0.0010214	0	0
Otu06609	Bacteria(100);Proteobacteria(100);Gammaproteobacteria(100);Burkholderiales(100);Burkholderiales_unclassified(100);Burkholderiales_unclassified(100);	2	2	0.0010214	0	0
Otu06661	Bacteria(100);Aquificota(100);Aquificae(100);Aquificales(100);Aquificaceae(100);Thermocrinis(100);	1	0	0	1	0.000379154
Otu06665	Bacteria(100);Proteobacteria(100);Alphaproteobacteria(100);Sphingomonadales(100);Sphingomonadaceae(100);Sandaracinobacter(100);	2	2	0.0010214	0	0
Otu06698	Bacteria(100);Aquificota(100);Aquificae(100);Aquificales(100);Aquificaceae(100);Thermocrinis(100);	1	1	0.000510702	0	0
Otu06701	Bacteria(100);Acidobacteriota(100);Blastocatellia(100);Blastocatellales(100);Blastocatellaceae(100);JGI_0001001-H03(100);	2	2	0.0010214	0	0
Otu06710	Bacteria(100);Firmicutes(100);Bacilli(100);Bacilli_unclassified(100);Bacilli_unclassified(100);Bacilli_unclassified(100);	2	0	0	2	0.000758308
Otu06726	Bacteria(100);Firmicutes(100);Clostridia(100);Lachnospirales(100);Lachnospiraceae(100);Stomatobaculum(100);	2	2	0.0010214	0	0
Otu06732	Bacteria(100);Firmicutes(100);Clostridia(100);Lachnospirales(100);Lachnospiraceae(100);Lachnospiraceae_unclassified(100);	2	2	0.0010214	0	0
Otu06747	Bacteria(100);Proteobacteria(100);Gammaproteobacteria(100);Burkholderiales(100);Oxalobacteraceae(100);Oxalobacteraceae_unclassified(100);	2	2	0.0010214	0	0
Otu06752	Bacteria(100);Proteobacteria(100);Gammaproteobacteria(100);Burkholderiales(100);Burkholderiales_unclassified(100);Burkholderiales_unclassified(100);	2	2	0.0010214	0	0
Otu06753	Bacteria(100);Aquificota(100);Aquificae(100);Aquificales(100);Aquificaceae(100);Thermocrinis(100);	1	0	0	1	0.000379154
Otu06782	Bacteria(100);Hydrothermae(100);Hydrothermae_cl(100);Hydrothermae_or(100);Hydrothermae_fa(100);Hydrothermae_ge(100);	2	2	0.0010214	0	0
Otu06783	Bacteria(100);Deinococcota(100);Deinococci(100);Thermales(100);Thermaceae(100);Thermus(100);	2	0	0	2	0.000758308
Otu06814	Bacteria(100);Aquificota(100);Aquificae(100);Aquificales(100);Aquificaceae(100);Thermocrinis(100);	1	0	0	1	0.000379154
Otu06817	Bacteria(100);Proteobacteria(100);Gammaproteobacteria(100);Burkholderiales(100);Comamonadaceae(100);Comamonadaceae_unclassified(100);	2	2	0.0010214	0	0
Otu06856	Bacteria(100);Hydrothermae(100);Hydrothermae_cl(100);Hydrothermae_or(100);Hydrothermae_fa(100);Hydrothermae_ge(100);	2	2	0.0010214	0	0
Otu06870	Bacteria(100);Hydrothermae(100);Hydrothermae_cl(100);Hydrothermae_or(100);Hydrothermae_fa(100);Hydrothermae_ge(100);	2	2	0.0010214	0	0
Otu06871	Bacteria(100);Chloroflexi(100);Anaerolineae(100);Caldilineales(100);Caldilineaceae(100);Caldilinea(100);	2	1	0.000510702	1	0.000379154
Otu06880	Bacteria(100);Bacteroidota(100);Bacteroidia(100);Bacteroidales(100);Prevotellaceae(100);Prevotella_7(100);	2	2	0.0010214	0	0
Otu06883	Bacteria(100);Aquificota(100);Aquificae(100);Aquificales(100);Aquificaceae(100);Thermocrinis(100);	1	1	0.000510702	0	0
Otu06888	Bacteria(100);Proteobacteria(100);Gammaproteobacteria(100);Burkholderiales(100);Burkholderiales_unclassified(100);Burkholderiales_unclassified(100);	2	2	0.0010214	0	0
Otu06893	Bacteria(100);Proteobacteria(100);Gammaproteobacteria(100);Burkholderiales(100);Comamonadaceae(100);Comamonadaceae_unclassified(100);	1	1	0.000510702	0	0
Otu06894	Bacteria(100);Aquificota(100);Aquificae(100);Aquificales(100);Aquificaceae(100);Thermocrinis(100);	2	0	0	2	0.000758308
Otu06920	Bacteria(100);Aquificota(100);Aquificae(100);Aquificales(100);Aquificaceae(100);Thermocrinis(100);	1	0	0	1	0.000379154
Otu06960	Archaea(100);Crenarchaeota(100);Thermoprotei(100);Thermoproteales(100);Thermoproteaceae(100);Thermoproteaceae_unclassified(100);	1	1	0.000510702	0	0
Otu07004	Bacteria(100);Bacteroidota(100);Bacteroidia(100);Sphingobacteriales(100);Sphingobacteriaceae(100);Sphingobacteriaceae_unclassified(100);	2	2	0.0010214	0	0
Otu07022	Bacteria(100);Aquificota(100);Aquificae(100);Aquificales(100);Aquificaceae(100);Thermocrinis(100);	1	1	0.000510702	0	0
Otu07070	Bacteria(100);Proteobacteria(100);Gammaproteobacteria(100);Burkholderiales(100);Burkholderiales_unclassified(100);Burkholderiales_unclassified(100);	2	2	0.0010214	0	0
Otu07073	Bacteria(100);Aquificota(100);Aquificae(100);Aquificales(100);Aquificaceae(100);Aquificaceae_unclassified(100);	1	0	0	1	0.000379154
Otu07090	Bacteria(100);Aquificota(100);Aquificae(100);Aquificales(100);Aquificaceae(100);Thermocrinis(100);	1	0	0	1	0.000379154
Otu07091	Bacteria(100);Aquificota(100);Aquificae(100);Aquificales(100);Aquificaceae(100);Thermocrinis(100);	1	0	0	1	0.000379154
Otu07103	Bacteria(100);Aquificota(100);Aquificae(100);Aquificales(100);Aquificaceae(100);Thermocrinis(100);	1	1	0.000510702	0	0
Otu07115	Bacteria(100);Aquificota(100);Aquificae(100);Aquificales(100);Aquificaceae(100);Thermocrinis(100);	2	0	0	2	0.000758308
Otu07119	Bacteria(100);Actinobacteriota(100);Thermoleophilia(100);Solirubrobacterales(100);Solirubrobacteraceae(100);uncultured(100);	2	2	0.0010214	0	0
Otu07131	Bacteria(100);Aquificota(100);Aquificae(100);Aquificales(100);Aquificaceae(100);Aquificaceae_unclassified(100);	2	2	0.0010214	0	0
Otu07137	Bacteria(100);Acidobacteriota(100);Vicinamibacteria(100);Vicinamibacterales(100);uncultured(100);uncultured_ge(100);	2	2	0.0010214	0	0
Otu07149	Bacteria(100);Bacteria_unclassified(100);Bacteria_unclassified(100);Bacteria_unclassified(100);Bacteria_unclassified(100);Bacteria_unclassified(100);	2	2	0.0010214	0	0
Otu07151	Bacteria(100);Bacteria_unclassified(100);Bacteria_unclassified(100);Bacteria_unclassified(100);Bacteria_unclassified(100);Bacteria_unclassified(100);	1	0	0	1	0.000379154
Otu07153	Bacteria(100);Proteobacteria(100);Gammaproteobacteria(100);Enterobacterales(100);Enterobacterales_unclassified(100);Enterobacterales_unclassified(100);	1	1	0.000510702	0	0
Otu07166	Bacteria(100);Proteobacteria(100);Gammaproteobacteria(100);Burkholderiales(100);Burkholderiales_unclassified(100);Burkholderiales_unclassified(100);	1	1	0.000510702	0	0
Otu07170	Bacteria(100);Actinobacteriota(100);Rubrobacteria(100);Rubrobacterales(100);Rubrobacteriaceae(100);Rubrobacter(100);	2	2	0.0010214	0	0
Otu07171	Bacteria(100);Gemmatimonadota(100);Longimicrobia(100);Longimicrobiales(100);Longimicrobiaceae(100);YC-ZSS-LKJ147(100);	2	2	0.0010214	0	0
Otu07173	Bacteria(100);Aquificota(100);Aquificae(100);Aquificales(100);Aquificaceae(100);Aquificaceae_unclassified(100);	1	1	0.000510702	0	0
Otu07202	Bacteria(100);Cyanobacteria(100);Sericytochromatia(100);Sericytochromatia_or(100);Sericytochromatia_fa(100);Sericytochromatia_ge(100);	2	2	0.0010214	0	0
Otu07211	Bacteria(100);Cyanobacteria(100);Cyanobacteriia(100);Cyanobacteriia_unclassified(100);Cyanobacteriia_unclassified(100);Cyanobacteriia_unclassified(100);	2	2	0.0010214	0	0
Otu07217	Bacteria(100);Proteobacteria(100);Gammaproteobacteria(100);Burkholderiales(100);Burkholderiaceae(100);Burkholderiaceae_unclassified(100);	2	2	0.0010214	0	0
Otu07222	Bacteria(100);Proteobacteria(100);Gammaproteobacteria(100);Burkholderiales(100);Burkholderiales_unclassified(100);Burkholderiales_unclassified(100);	2	2	0.0010214	0	0
Otu07228	Bacteria(100);Aquificota(100);Aquificae(100);Aquificales(100);Aquificaceae(100);Thermocrinis(100);	2	0	0	2	0.000758308
Otu07231	Bacteria(100);Proteobacteria(100);Gammaproteobacteria(100);Burkholderiales(100);Burkholderiales_unclassified(100);Burkholderiales_unclassified(100);	2	2	0.0010214	0	0
Otu07244	Bacteria(100);Bacteroidota(100);Bacteroidia(100);Cytophagales(100);Hymenobacteraceae(100);Pontibacter(100);	2	2	0.0010214	0	0
Otu07250	Bacteria(100);Bacteria_unclassified(100);Bacteria_unclassified(100);Bacteria_unclassified(100);Bacteria_unclassified(100);Bacteria_unclassified(100);	2	2	0.0010214	0	0
Otu07253	Bacteria(100);Deinococcota(100);Deinococci(100);Thermales(100);Thermaceae(100);Thermus(100);	2	2	0.0010214	0	0
Otu07269	Bacteria(100);Deinococcota(100);Deinococci(100);Thermales(100);Thermaceae(100);Thermus(100);	2	0	0	2	0.000758308
Otu07272	Bacteria(100);Aquificota(100);Aquificae(100);Aquificales(100);Aquificaceae(100);Aquificaceae_unclassified(100);	1	1	0.000510702	0	0
Otu07274	Bacteria(100);Aquificota(100);Aquificae(100);Aquificales(100);Aquificaceae(100);Thermocrinis(100);	1	0	0	1	0.000379154
Otu07312	Bacteria(100);Proteobacteria(100);Gammaproteobacteria(100);Burkholderiales(100);Burkholderiales_unclassified(100);Burkholderiales_unclassified(100);	2	2	0.0010214	0	0
Otu07347	Bacteria(100);Aquificota(100);Aquificae(100);Aquificales(100);Aquificaceae(100);Aquificaceae_unclassified(100);	2	0	0	2	0.000758308
Otu07353	Bacteria(100);Aquificota(100);Aquificae(100);Aquificales(100);Aquificaceae(100);Aquificaceae_unclassified(100);	1	1	0.000510702	0	0
Otu07360	Bacteria(100);Proteobacteria(100);Alphaproteobacteria(100);Rhizobiales(100);Hyphomicrobiaceae(100);Pedomicrobium(100);	2	2	0.0010214	0	0
Otu07382	Bacteria(100);Bacteria_unclassified(100);Bacteria_unclassified(100);Bacteria_unclassified(100);Bacteria_unclassified(100);Bacteria_unclassified(100);	2	0	0	2	0.000758308
Otu07385	Bacteria(100);Chloroflexi(100);Dehalococcoidia(100);S085(100);S085_fa(100);S085_ge(100);	2	2	0.0010214	0	0
Otu07394	Bacteria(100);Bacteria_unclassified(100);Bacteria_unclassified(100);Bacteria_unclassified(100);Bacteria_unclassified(100);Bacteria_unclassified(100);	1	0	0	1	0.000379154
Otu07402	Bacteria(100);Bacteria_unclassified(100);Bacteria_unclassified(100);Bacteria_unclassified(100);Bacteria_unclassified(100);Bacteria_unclassified(100);	1	0	0	1	0.000379154
Otu07407	Bacteria(100);Bacteroidota(100);Bacteroidia(100);Chitinophagales(100);Chitinophagaceae(100);Chitinophagaceae_unclassified(100);	2	0	0	2	0.000758308
Otu07421	Bacteria(100);Bacteria_unclassified(100);Bacteria_unclassified(100);Bacteria_unclassified(100);Bacteria_unclassified(100);Bacteria_unclassified(100);	2	0	0	2	0.000758308
Otu07442	Bacteria(100);Aquificota(100);Aquificae(100);Aquificales(100);Aquificaceae(100);Aquificaceae_unclassified(100);	1	0	0	1	0.000379154
Otu07458	Bacteria(100);Bacteria_unclassified(100);Bacteria_unclassified(100);Bacteria_unclassified(100);Bacteria_unclassified(100);Bacteria_unclassified(100);	2	0	0	2	0.000758308
Otu07464	Bacteria(100);Deinococcota(100);Deinococci(100);Thermales(100);Thermaceae(100);Thermus(100);	2	0	0	2	0.000758308
Otu07505	Bacteria(100);Proteobacteria(100);Gammaproteobacteria(100);Pseudomonadales(100);Pseudomonadaceae(100);Pseudomonadaceae_unclassified(100);	2	2	0.0010214	0	0
Otu07509	Bacteria(100);Proteobacteria(100);Gammaproteobacteria(100);Burkholderiales(100);Burkholderiales_unclassified(100);Burkholderiales_unclassified(100);	2	2	0.0010214	0	0
Otu07513	Bacteria(100);Proteobacteria(100);Gammaproteobacteria(100);Burkholderiales(100);Comamonadaceae(100);Comamonadaceae_unclassified(100);	2	2	0.0010214	0	0
Otu07515	Bacteria(100);Proteobacteria(100);Gammaproteobacteria(100);Burkholderiales(100);Comamonadaceae(100);Comamonadaceae_unclassified(100);	2	2	0.0010214	0	0
Otu07518	Bacteria(100);Verrucomicrobiota(100);Omnitrophia(100);Omnitrophales(100);Omnitrophales_fa(100);Omnitrophales_ge(100);	2	2	0.0010214	0	0
Otu07526	Bacteria(100);Bacteria_unclassified(100);Bacteria_unclassified(100);Bacteria_unclassified(100);Bacteria_unclassified(100);Bacteria_unclassified(100);	2	0	0	2	0.000758308
Otu07545	Bacteria(100);Bacteria_unclassified(100);Bacteria_unclassified(100);Bacteria_unclassified(100);Bacteria_unclassified(100);Bacteria_unclassified(100);	1	0	0	1	0.000379154
Otu07552	Bacteria(100);Bacteria_unclassified(100);Bacteria_unclassified(100);Bacteria_unclassified(100);Bacteria_unclassified(100);Bacteria_unclassified(100);	2	1	0.000510702	1	0.000379154
Otu07557	Bacteria(100);Acidobacteriota(100);Acidobacteriae(100);Acidobacteriales(100);Acidobacteriaceae_(Subgroup_1)(100);Granulicella(100);	2	0	0	2	0.000758308
Otu07559	Bacteria(100);Bacteria_unclassified(100);Bacteria_unclassified(100);Bacteria_unclassified(100);Bacteria_unclassified(100);Bacteria_unclassified(100);	2	0	0	2	0.000758308
Otu07566	Bacteria(100);Bacteria_unclassified(100);Bacteria_unclassified(100);Bacteria_unclassified(100);Bacteria_unclassified(100);Bacteria_unclassified(100);	1	0	0	1	0.000379154
Otu07571	Bacteria(100);Deinococcota(100);Deinococci(100);Thermales(100);Thermaceae(100);Thermus(100);	1	0	0	1	0.000379154
Otu07575	Bacteria(100);Deinococcota(100);Deinococci(100);Thermales(100);Thermaceae(100);Thermaceae_unclassified(100);	2	0	0	2	0.000758308
Otu07652	Bacteria(100);Proteobacteria(100);Gammaproteobacteria(100);Burkholderiales(100);Comamonadaceae(100);Comamonadaceae_unclassified(100);	2	2	0.0010214	0	0
Otu07673	Bacteria(100);Verrucomicrobiota(100);Verrucomicrobiae(100);Opitutales(100);Puniceicoccaceae(100);Coraliomargarita(100);	2	2	0.0010214	0	0
Otu07818	Bacteria(100);Planctomycetota(100);Planctomycetes(100);Isosphaerales(100);Isosphaeraceae(100);uncultured(100);	2	2	0.0010214	0	0

## Sheet: Table S3
Table S3. Metagenomes used in this study, their identification code (ID), pH, temperature, and the source of DNA used to generate the metagenome. Percent abundances and nucleotide diversity of Thermocrinis, Pyrobaculum, and Thermus MAGs
Metagenome ID	ID	pH	T	Metagenome Type	Source	Metagenome Size (2x150 Paired Reads (x10^8)	Used in genomic diversity calculations	Thermocrinis Relative Abundance	Thermocrinis Nucleotide Diversity	Thermocrinis SNVs	Thermus Relative Abundance	Thermus Nucleotide Diversity	Thermus SNVs	Pyrobaculum Relative Abundance	Pyrobaculum Nucleotide Diversity	Pyrobaculum SNVs
Old Faithful Geyser 2019	OFG2019	9	73	Water	This Study	1.7	Yes	0.58	0.0364	163853	0.35	0.0185648	108768	0.005	0.0308079	163298
Old Faithful Geyser 2018	OFG2018	8.9	70.8	Water	This Study	1	Yes	0.78	0.0367	165048	0.15	0.0183664	110388	0.007	0.0302085	165132
Spouter Geyser	SG	8.6	91.9	Water	This Study	1	Yes	0.63	0.0329	146845	0.14	0.0130475	71611	0.1	0.0326559	183401
GGS063-P	GGS063-P	7.1	85.9	Water	Fernandes-Martins, M. C., Keller, L. M., Munro-Ehrlich, M., Zimlich, K. R., Mettler, M. K., England, A. M., ... & Boyd, E. S. (2021). Ecological Dichotomies Arise in Microbial Communities Due to Mixing of Deep Hydrothermal Waters and Atmospheric Gas in a Circumneutral Hot Spring. Applied and environmental microbiology, 87(23), e01598-21.	2.4	Yes	0.5	0.0172	74376	0.002	0.0131274	45444	0.27	0.0168336	92530
GGS063-S	GGS063-S	7.1	85.9	Sediment	Fernandes-Martins, M. C., Keller, L. M., Munro-Ehrlich, M., Zimlich, K. R., Mettler, M. K., England, A. M., ... & Boyd, E. S. (2021). Ecological Dichotomies Arise in Microbial Communities Due to Mixing of Deep Hydrothermal Waters and Atmospheric Gas in a Circumneutral Hot Spring. Applied and environmental microbiology, 87(23), e01598-21.	2.1	Yes	0.1	0.0225	83090	0.002	0.00635892	565	0.08	0.0240496	134606
Perpetual Spouter Planktonic	PS-P	7.2	85.5	Water	Sims et al. In Review	2.5	Yes	0.02	0.0145	39227	0.08	0.010227	58488	0.12	0.0197721	107317
Perpetual Spouter Sediment	PS-S	7.2	85.5	Sediment	Sims et al. In Review	2.4	Yes	0.48	0.014	58579	0.006	0.00857736	35708	0.04	0.0137514	78277
Evening Primrose	EvPrim	5.6	77	Sediment	Payne, D., Dunham, E. C., Mohr, E., Miller, I., Arnold, A., Erickson, R., ... & Boyd, E. S. (2019). Geologic legacy spanning> 90 years explains unique Yellowstone hot spring geochemistry and biodiversity. Environmental microbiology, 21(11), 4180-4195.	1.4	Yes	0.08	0.0091	37395	0.001	0.000620483	1	0.05	0.0128559	57900
Norris Geyser Basin JP	NOR.JP	6.2	76.5	Water	Boyd (Unpubished Data)	0.7	Yes	0.84	0.008	37251	0.001	0.0074219	9488	0.01	0.0187813	93921
Roadside North	RSN.P	5.2	86.2	Water	Fernandes-Martins et al. In Revision	4.8	Yes	0.51	0.0055	21764	0.002	0.00448058	6027	0.12	0.0164595	88150
Roadside North	RSN.S	5.2	86.2	Sediment	Fernandes-Martins et al. In Revision	3.6	Yes	0.05	0.0061	22158	0.001	0.000832275	3	0.11	0.018427	107511
Roadside West	RSW.P	6.7	68.5	Water	Fernandes-Martins et al. In Revision	5.5	Yes	0.02	0.0226	84730	0.08	0.0103764	58837	0.001	0.0216235	129764
Roadside West	RSW.S	6.7	68.5	Sediment	Fernandes-Martins et al. In Revision	8.1	Yes	0.0002	0.0141	207	0.26	0.0104	59079	0.001	0.0150176	36687
Red Bubbler Planktonic	RB.P	2.4	88	Water	Sims et al. In Review	4.2	No	0.0004			0.0004			0.02
Red Bubbler Sediment	RB.S	2.3	88	Sediment	Sims et al. In Review	5	No	0.0002			0.0005			0.004
JH.P	JH.P	1.7	88	Water	Boyd (Unpubished Data)	5	No	5e-05			0.0003			0.001
JH.S	JH.S	1.6	88	Sediment	Boyd (Unpubished Data)	5	No	7e-05			0.0004			0.002
Cinder Pool 0 m 2016	CP2016.0m	4.1	86	Water	Colman, D. R., Amenabar, M. J., Fernandes-Martins, M. C., & Boyd, E. S. (2022). Subsurface Archaea associated with rapid geobiological change in a model Yellowstone hot spring. Communications Earth & Environment, 3(1), 1-12.	1	No	6e-05			0.0006			0.003
Cinder Pool 9 m 2016	CP2016.9m	4.1	88	Water	Colman, D. R., Amenabar, M. J., Fernandes-Martins, M. C., & Boyd, E. S. (2022). Subsurface Archaea associated with rapid geobiological change in a model Yellowstone hot spring. Communications Earth & Environment, 3(1), 1-12.	1.3	No	7e-05			0.0005			0.002
Cinder Pool 15 m 2016	CP2016.15m	4.1	96	Water	Colman, D. R., Amenabar, M. J., Fernandes-Martins, M. C., & Boyd, E. S. (2022). Subsurface Archaea associated with rapid geobiological change in a model Yellowstone hot spring. Communications Earth & Environment, 3(1), 1-12.	0.6	No	9e-05			0.0004			0.002
Cinder Pool 0 m 2020	CP2020.0m	2.66	87.8	Water	Colman, D. R., Amenabar, M. J., Fernandes-Martins, M. C., & Boyd, E. S. (2022). Subsurface Archaea associated with rapid geobiological change in a model Yellowstone hot spring. Communications Earth & Environment, 3(1), 1-12.	1.2	No	0.0001			0.003			0.008
Cinder Pool 9 m 2020	CP2020.9m	2.74	88.2	Water	Colman, D. R., Amenabar, M. J., Fernandes-Martins, M. C., & Boyd, E. S. (2022). Subsurface Archaea associated with rapid geobiological change in a model Yellowstone hot spring. Communications Earth & Environment, 3(1), 1-12.	0.9	No	0.0001			0.003			0.008
Cinder Pool 15 m 2020	CP2020.15m	2.66	91.6	Water	Colman, D. R., Amenabar, M. J., Fernandes-Martins, M. C., & Boyd, E. S. (2022). Subsurface Archaea associated with rapid geobiological change in a model Yellowstone hot spring. Communications Earth & Environment, 3(1), 1-12.	0.7	No	0.0001			0.003			0.008
Smokejumper3	SJ3	5.4	62	Sediment	Colman, D. R., Lindsay, M. R., & Boyd, E. S. (2019). Mixing of meteoric and geothermal fluids supports hyperdiverse chemosynthetic hydrothermal communities. Nature communications, 10(1), 1-13.	2.9	No	0.001			0.05			0.002
AL	AL	2.272	77.9	Sediment	Boyd (Unpubished Data)	2	No	4e-05			0.0008			0.0003
CP	CP	4.004	90.3	Sediment	Boyd (Unpubished Data)	1.9	No	3e-05			0.0008			0.0003
DR	DR	3.138	76.1	Sediment	Boyd (Unpubished Data)	3.5	No	9e-05			0.001			0.004
F8	F8	3.7	65.9	Sediment	Boyd (Unpubished Data)	0.5	No	6e-05			0.0001			0.0006
HF	HF	2.782	88.5	Sediment	Boyd (Unpubished Data)	1.1	No	0.0001			0.001			0.006
LC	LC	2.736	83.1	Sediment	Boyd (Unpubished Data)	2.3	No	0.0002			0.001			0.01
MP	MP	1.618	67.8	Sediment	Boyd (Unpubished Data)	2.6	No	5e-05			0.0003			0.002
OHSP	OHSP	3.315	71.4	Sediment	Boyd (Unpubished Data)	3.8	No	9e-05			0.001			0.007
RH	RH	1.841	84.2	Sediment	Boyd (Unpubished Data)	0.3	No	1e-05			0.0003			0.002
RP	RP	3.68	85.4	Sediment	Boyd (Unpubished Data)	1.3	No	0.0002			0.001			0.01
SB	SB	2.548	73.6	Sediment	Boyd (Unpubished Data)	2.4	No	4e-05			0.0009			0.004

## Sheet: Table S4
Table S4. Metagenome Assemble Genome (MAG) Information
Sample	Bin Id	Completeness	Contamination	Strain heterogeneity	Relative Abundance	GTDBTK Analysis
Pool 2018	metabat.bins.1	95.05	203.21	95.38	12.0605	d__Bacteria;p__Aquificota;c__Aquificae;o__Aquificales;f__Aquificaceae;g__Thermocrinis;s__
Pool 2018	metabat.bins.2	40.64	1.72	100	6.75762	d__Bacteria;p__Deinococcota;c__Deinococci;o__Deinococcales;f__Thermaceae;g__Thermus;s__
Pool 2018	metabat.bins.3	64.53	66.04	94.31	2.72369	d__Bacteria;p__Aquificota;c__Aquificae;o__Aquificales;f__Aquificaceae;g__Thermocrinis;s__
Pool 2018	metabat.bins.5	70.64	0	0	3.52974	d__Archaea;p__Micrarchaeota;c__Micrarchaeia;o__Micrarchaeales;f__;g__;s__
Pool 2018	metabat.bins.6	65.28	7.41	76.92	1.47728	d__Bacteria;p__Armatimonadota;c__Fimbriimonadia;o__OS-L;f__GBS-DC;g__GBS-DC;s__
Pool 2018	metabat.bins.8	80.19	80.5	35.17	1.64448	d__Bacteria;p__Patescibacteria;c__Paceibacteria;o__UBA6257;f__HR35;g__;s__
Pool 2018	metabat.bins.9	58.04	30.15	100	1.02475	d__Bacteria;p__WOR-3_A;c__Hydrothermia;o__LBFQ01;f__LBFQ01;g__LBFQ01;s__
Pool 2018	metabat.bins.10	95.9	0	0	1.7557	d__Bacteria;p__Bacteroidota;c__Kapabacteria;o__Kapabacteriales;f__NICIL-2;g__HRBIN21;s__
Pool 2018	metabat.bins.13	100	60.38	28.75	0.947354	d__Archaea;p__Crenarchaeota;c__Thermoprotei;o__Desulfurococcales;f__Acidilobaceae;g__;s__
Pool 2018	metabat.bins.18	92.21	55.84	63.21	0.948875	d__Archaea;p__Crenarchaeota;c__Thermoprotei;o__Thermoproteales;f__Thermoproteaceae;g__Pyrobaculum;s__
Pool 2018	metabat.bins.22	79.29	49.11	55	0.552902	d__Bacteria;p__Bacteroidota;c__Bacteroidia;o__;f__;g__;s__
Pool 2018	metabat.bins.23	83.31	55.94	43.48	0.497527	d__Bacteria;p__Calescibacterota;c__Calescibacteriia;o__Calescibacteriales;f__Calescibacteriaceae;g__Calescibacterium;s__
Pool 2018	metabat.bins.25	47.73	41.48	98.37	0.247921	d__Bacteria;p__Bacteroidota;c__Bacteroidia;o__;f__;g__;s__
Pool 2018	metabat.bins.27	21.19	0.87	90	0.273136	d__Bacteria;p__Armatimonadota;c__Fimbriimonadia;o__OS-L;f__GBS-DC;g__GBS-DC;s__
Pool 2018	metabat.bins.28	99.06	0.94	0	0.316076	d__Bacteria;p__Chloroflexota;c__Chloroflexia;o__Chloroflexales;f__Chloroflexaceae;g__Chloroflexus;s__Chloroflexus sp000735195
Pool 2018	metabat.bins.29	99.12	3.07	100	0.282325	d__Bacteria;p__Cyanobacteria;c__Cyanobacteriia;o__PCC-7336;f__JA-3-3Ab;g__JA-3-3Ab;s__JA-3-3Ab sp000013205
Pool 2018	metabat.bins.30	95.15	6.8	85.71	0.208255	d__Archaea;p__Crenarchaeota;c__Nitrososphaeria;o__Caldiarchaeales;f__HR02;g__JGI-OTU-1;s__
Pool 2018	metabat.bins.31	69.08	0.47	100	0.226391	d__Archaea;p__Nanoarchaeota;c__Nanoarchaeia;o__Nanoarchaeales;f__Nanopusillaceae;g__Nanopusillus;s__
Pool 2018	metabat.bins.34	52.49	0	0	0.197894	d__Archaea;p__Micrarchaeota;c__Micrarchaeia;o__UBA10214;f__;g__;s__
Pool 2018	metabat.bins.35	42.67	0.32	0	0.269487	d__Archaea;p__Crenarchaeota;c__Thermoprotei;o__Desulfurococcales;f__Acidilobaceae;g__;s__
Pool 2018	metabat.bins.36	92.98	274.93	2.85	0.386959	d__Archaea;p__Micrarchaeota;c__Micrarchaeia;o__Micrarchaeales;f__;g__;s__
Pool 2018	metabat.bins.38	27.44	0	0	0.173876	d__Bacteria;p__WOR-3_A;c__Hydrothermia;o__LBFQ01;f__;g__;s__
Pool 2018	metabat.bins.39	99.03	0.97	100	0.20503	d__Archaea;p__Crenarchaeota;c__Nitrososphaeria;o__Caldiarchaeales;f__Caldiarchaeaceae;g__Caldiarchaeum;s__
Pool 2018	metabat.bins.40	42.82	0.54	0	0.145976	d__Bacteria;p__Bacteroidota;c__Bacteroidia;o__AKYH767;f__b-17BO;g__;s__
Pool 2018	metabat.bins.41	97.66	0	0	0.136775	d__Bacteria;p__Chloroflexota;c__Chloroflexia;o__Thermomicrobiales;f__Thermomicrobiaceae;g__Thermomicrobium;s__Thermomicrobium roseum
Pool 2018	metabat.bins.42	14.58	0	0	0.123849	d__Bacteria;p__Bacteroidota;c__Kryptonia;o__Kryptoniales;f__Kryptoniaceae;g__Thermokryptus;s__
Pool 2018	metabat.bins.43	61.55	0.5	0	0.113825	d__Bacteria;p__Proteobacteria;c__Gammaproteobacteria;o__Burkholderiales;f__Burkholderiaceae;g__Tepidimonas;s__
Pool 2018	metabat.bins.44	80.08	1.95	0	0.10023	d__Bacteria;p__Spirochaetota;c__Brevinematia;o__;f__;g__;s__
Pool 2018	metabat.bins.45	92.73	0.91	0	0.0943102	d__Bacteria;p__Chloroflexota;c__Anaerolineae;o__Thermoflexales;f__Thermoflexaceae;g__Thermoflexus;s__
Pool 2018	metabat.bins.46	46.3	1.11	50	0.0776173	d__Bacteria;p__Armatimonadota;c__HRBIN17;o__HRBIN17;f__HRBIN17;g__HRBIN17;s__
Pool 2018	metabat.bins.47	76.78	0	0	0.0887087	d__Bacteria;p__Bipolaricaulota;c__Bipolaricaulia;o__RBG-16-55-9;f__;g__;s__
Pool 2018	metabat.bins.48	89.66	60.11	36.07	0.0603392	d__Bacteria;p__Armatimonadota;c__HRBIN17;o__HRBIN17;f__HRBIN17;g__HRBIN17;s__
Pool 2018	metabat.bins.49	91.36	0.41	0	0.0454493	d__Bacteria;p__Desulfobacterota;c__Thermodesulfobacteria;o__Thermodesulfobacteriales;f__Thermodesulfobacteriaceae;g__;s__
Pool 2019	metabat.bins.1	40.64	1.72	100	16.3885	d__Bacteria;p__Deinococcota;c__Deinococci;o__Deinococcales;f__Thermaceae;g__Thermus;s__
Pool 2019	metabat.bins.2	92.69	197.93	94.78	9.44403	d__Bacteria;p__Aquificota;c__Aquificae;o__Aquificales;f__Aquificaceae;g__Thermocrinis;s__
Pool 2019	metabat.bins.3	22.89	13.47	97.78	2.0107	d__Bacteria;p__Aquificota;c__Aquificae;o__Aquificales;f__Aquificaceae;g__Thermocrinis;s__
Pool 2019	metabat.bins.4	64.35	12.96	85	2.37237	d__Bacteria;p__Armatimonadota;c__Fimbriimonadia;o__OS-L;f__GBS-DC;g__GBS-DC;s__
Pool 2019	metabat.bins.7	53.65	49.07	92.54	1.74967	d__Bacteria;p__Aquificota;c__Aquificae;o__Aquificales;f__Aquificaceae;g__Thermocrinis;s__
Pool 2019	metabat.bins.8	95.9	0	0	2.35333	d__Bacteria;p__Bacteroidota;c__Kapabacteria;o__Kapabacteriales;f__NICIL-2;g__HRBIN21;s__
Pool 2019	metabat.bins.10	54.19	28.45	100	0.607491	d__Bacteria;p__WOR-3_A;c__Hydrothermia;o__LBFQ01;f__LBFQ01;g__LBFQ01;s__
Pool 2019	metabat.bins.13	30.97	2.21	100	0.606489	d__Archaea;p__Crenarchaeota;c__Thermoprotei;o__Thermoproteales;f__Thermoproteaceae;g__Pyrobaculum;s__
Pool 2019	metabat.bins.15	81.03	86.09	29.14	0.526504	d__Bacteria;p__Patescibacteria;c__Paceibacteria;o__UBA6257;f__HR35;g__;s__
Pool 2019	metabat.bins.18	61.71	35.29	77.91	0.554612	d__Archaea;p__Crenarchaeota;c__Thermoprotei;o__Thermoproteales;f__Thermoproteaceae;g__Pyrobaculum;s__
Pool 2019	metabat.bins.20	70.64	0	0	0.439803	d__Archaea;p__Micrarchaeota;c__Micrarchaeia;o__Micrarchaeales;f__;g__;s__
Pool 2019	metabat.bins.21	94.67	123.98	76.31	0.30052	d__Bacteria;p__Bacteroidota;c__Bacteroidia;o__;f__;g__;s__
Pool 2019	metabat.bins.22	92.73	0.91	0	0.421311	d__Bacteria;p__Chloroflexota;c__Anaerolineae;o__Thermoflexales;f__Thermoflexaceae;g__Thermoflexus;s__
Pool 2019	metabat.bins.23	100	63.21	27.91	0.27505	d__Archaea;p__Crenarchaeota;c__Thermoprotei;o__Desulfurococcales;f__Acidilobaceae;g__;s__
Pool 2019	metabat.bins.24	97.66	1.87	100	0.342052	d__Bacteria;p__Chloroflexota;c__Chloroflexia;o__Thermomicrobiales;f__Thermomicrobiaceae;g__Thermomicrobium;s__Thermomicrobium roseum
Pool 2019	metabat.bins.26	95.15	6.8	85.71	0.244582	d__Archaea;p__Crenarchaeota;c__Nitrososphaeria;o__Caldiarchaeales;f__HR02;g__JGI-OTU-1;s__
Pool 2019	metabat.bins.27	83.03	16.23	48.28	0.211492	d__Bacteria;p__Calescibacterota;c__Calescibacteriia;o__Calescibacteriales;f__Calescibacteriaceae;g__Calescibacterium;s__
Pool 2019	metabat.bins.32	99.03	0.97	100	0.199208	d__Archaea;p__Crenarchaeota;c__Nitrososphaeria;o__Caldiarchaeales;f__Caldiarchaeaceae;g__Caldiarchaeum;s__
Pool 2019	metabat.bins.34	42.53	8.62	20	0.135926	d__Bacteria;p__Patescibacteria;c__Paceibacteria;o__UBA6257;f__HR35;g__HRBIN35;s__
Pool 2019	metabat.bins.35	96.55	103.06	40.65	0.127339	d__Bacteria;p__Armatimonadota;c__HRBIN17;o__HRBIN17;f__HRBIN17;g__HRBIN17;s__
Pool 2019	metabat.bins.37	15.64	0.87	90	0.0816989	d__Bacteria;p__Armatimonadota;c__Fimbriimonadia;o__OS-L;f__GBS-DC;g__GBS-DC;s__
Pool 2019	metabat.bins.38	37.61	0	0	0.0970593	d__Archaea;p__Crenarchaeota;c__Thermoprotei;o__Desulfurococcales;f__Acidilobaceae;g__;s__
Pool 2019	metabat.bins.39	9.52	0	0	0.110832	d__Bacteria;p__Armatimonadota;c__HRBIN17;o__HRBIN17;f__HRBIN17;g__HRBIN17;s__
Pool 2019	metabat.bins.40	95.88	0.82	0	0.0950146	d__Bacteria;p__Desulfobacterota;c__Thermodesulfobacteria;o__Thermodesulfobacteriales;f__Thermodesulfobacteriaceae;g__;s__
Pool 2019	metabat.bins.42	97.73	0	0	0.0815351	d__Bacteria;p__Planctomycetota;c__Planctomycetes;o__Gemmatales;f__HRBIN36;g__HRBIN36;s__
Pool 2019	metabat.bins.44	80.17	0	0	0.0728488	d__Bacteria;p__Bipolaricaulota;c__Bipolaricaulia;o__RBG-16-55-9;f__;g__;s__
Pool 2019	metabat.bins.45	71.65	0	0	0.0524046	d__Archaea;p__Micrarchaeota;c__Micrarchaeia;o__UBA10214;f__;g__;s__
Pool 2019	metabat.bins.46	80.02	1.88	0	0.0510069	d__Bacteria;p__Spirochaetota;c__Brevinematia;o__;f__;g__;s__
Pool 2019	metabat.bins.47	61.39	0.5	0	0.0490229	d__Bacteria;p__Proteobacteria;c__Gammaproteobacteria;o__Burkholderiales;f__Burkholderiaceae;g__Tepidimonas;s__
Pool 2019	metabat.bins.49	94.34	0.94	0	0.0325273	d__Bacteria;p__Chloroflexota;c__Chloroflexia;o__Chloroflexales;f__Chloroflexaceae;g__Chloroflexus;s__Chloroflexus sp000735195
Pool 2019	metabat.bins.50	86.11	230.09	5.9	0.0763093	d__Archaea;p__Aenigmarchaeota;c__Aenigmarchaeia;o__Aenigmarchaeales;f__;g__;s__
Pool 2019	metabat.bins.52	42.94	1.22	50	0.0197677	d__Bacteria;p__Calescibacterota;c__Calescibacteriia;o__Calescibacteriales;f__Calescibacteriaceae;g__Calescibacterium;s__
Pool 2019	metabat.bins.53	60.09	2.19	100	0.0215114	d__Bacteria;p__Cyanobacteria;c__Cyanobacteriia;o__PCC-7336;f__JA-3-3Ab;g__JA-3-3Ab;s__JA-3-3Ab sp000013205
Pool 2019	metabat.bins.54	34.26	0	0	0.0182422	d__Bacteria;p__WOR-3_A;c__Hydrothermia;o__LBFQ01;f__;g__;s__
Pool 2019	metabat.bins.55	8.62	0	0	0.019373	d__Bacteria;p__Cyanobacteria;c__Cyanobacteriia;o__PCC-7336;f__JA-3-3Ab;g__JA-3-3Ab;s__JA-3-3Ab sp000013205

## Sheet: Table S5
Table S5. Proteins encoded in binned Thermocrinis and Pyrobaculum metagenome assembled genomes (MAGs) and unbinned contigs. Black boxes indicate the presence of homologs based on BLASTp queries and Kyoto Encyclopedia of Genes and Genomes analyses, as defined in the Materials and Methods.
	Aerobic respiration/Aerotolerant			Anaerobic respiration								Autotrophic														Additional Hits of Interest
	Aerobic	Aerotolerant		Sulfate Reduction			Sulfur/Polysulfide Reduction			Arsenate reduction	Nitrate reduction	CBB		rTCA			Wood-Ljungdahl			3HP				3HP/4B	DC/4-HB	Ni-Fe Hydrogenases	Sulfide oxidation	Thiosulfate oxidation	Carbon monoxide metabolism			Arsenite Oxidation
MAG name and completeness	EC 7.1.1.9 COX	EC 7.1.1.7 CytBD I	EC:2.5.1.141 COX assembly/cyoE	EC 2.7.7.4 SAT	EC 1.8.99.5 DsrA & DsrB	EC:1.8.99.2 APS-reductase (AprA & AprB)	EC 1.12.98.4 Sulfydrogenase (SreA, SreB, & SreC)	EC 1.8.5.3 anaerobic polysulfide reductases (dmsA, dmsB, dmsC)	EC 1.8.5.5 thiosulfate reductase/polysulfide reductase (phsA, phsB, phsC)	EC 1.20.99.1 Arsenate reductase (ArrA)	EC:1.7.5.1	EC 4.1.1.39 1,5-bisphosphate carboxylase	EC 2.7.1.19 phosphoribulokinase	EC 6.2.1.18 citryl-CoA synthetase	EC 4.1.3.34 citryl-CoA lyase	EC 2.3.3.8 ATP-citrate lyase	EC 6.3.4.3 formate--tetrahydrofolate ligase (fhs)	EC 1.2.7.4 Carbon Monoxide dehydrogenase (CODH)	EC 2.3.1.169 acetate synthase (ACS)	EC 6.4.1.3 propionyl-CoA carboxylase	EC 1.2.1.75 malonyl-CoA reductase	EC:4.1.3.24 malyl-CoA/B-methylmalyl-CoA/citranyl-lyase	EC 6.4.1.2 acetyl-CoA carboxylase	EC 4.2.1.- 4-hydroxybutyryl-CoA dehydratase	EC 1.2.7.1 Pyruvate synthase	EC 1.12.1.2 Ni-Fe Hydrogenase	EC 1.8.5.8 sulfide quinone oxidoreductase (Sqo)	EC 2.8.5.2 thiosulfotransferases (sox system)	EC 1.2.7.4 Carbon Monoxide dehydrogenase (CODH)			arsenite oxidase (AioAB)
										EC 1.20.4.1 Arsenate reductase (ArsC)	nitrite:quinone oxidoreductases (NarG, NarH, NarI)
Thermocrinis (Binned and unbinned)
Pyrobaculum (Binned and unbinned)

## Sheet: Table S6
Table S6. Old Faithful Geyser geochemical measurements. Abbreviations: ICP-OES, inductively coupled plasma optical emission spectroscopy; ICP-MS, inductively coupled plasma mass spectrometry.
Anions (mg L-1)
Sample Name	Year	Fluoride	Chloride	Nitrite	Bromide	Nitrate	Phosphate	Sulfate
OFG-Pool	2019	25.8	485	<0.01	1.36	<0.01	<0.02	18.8
OFG-Vent	2019	26.6	495	<0.01	1.4	<0.01	<0.02	18.1
OFG-Pool	2020	26.1	491	<0.01	1.37	<0.01	<0.02	18.3
OFG-Vent	2020	26.8	503	<0.01	1.79	<0.01	<0.02	18
ICP-OES (mg L-1)
Sample Name	Year	Al	As	B	Ba	Be	Ca	Cd	Co	Cr	Cu	Fe	K	Li	Mg	Mn	Mo	Na	Ni	P	Pb	Sb	Se	Si	Sr	Ti	Tl	V	Zn
OFG-Pool	2019	0.394	1.58	4.47	<0.0184	<0.0185	0.989	0.0279	<0.0135	<0.0259	<0.0069	<0.0275	20.7	5.49	<0.0108	<0.0236	0.0632	336	<0.0089	<0.0269	<0.0209	0.0918	<0.0197	168	<0.0145	<0.017	<0.0267	<0.0194	<0.01
OFG-Vent	2019	0.44	1.6	4.58	<0.0184	<0.0185	1.05	0.0283	<0.0135	<0.0259	<0.0069	<0.0275	21.2	5.49	<0.0108	<0.0236	0.0638	348	<0.0089	<0.0269	<0.0209	0.09	<0.0197	174	<0.0145	<0.017	<0.0267	<0.0194	<0.01
OFG-Pool	2020	0.41	1.56	4.52	<0.0184	<0.0185	1.03	0.027	<0.0135	<0.0259	<0.0069	<0.0275	20.9	5.43	<0.0108	<0.0236	0.0622	336	<0.0089	<0.0269	0.0221	0.09	<0.0197	173	<0.0145	<0.017	<0.0267	<0.0194	<0.01
OFG-Vent	2020	0.434	1.62	4.66	<0.0184	<0.0185	1.06	0.0283	<0.0135	<0.0259	<0.0069	<0.0275	21.4	5.65	<0.0108	<0.0236	0.0652	350	<0.0089	<0.0269	0.022	0.0933	<0.0197	174	<0.0145	<0.017	<0.0267	<0.0194	<0.01
ICP-MS (µg L-1)
Sample Name	Year	9Be	11B	27Al	31P	39K	43Ca	49Ti	51V	52Cr	55Mn	56Fe	59Co	60Ni	63Cu	66Zn	71Ga	75As	82Se	85Rb	88Sr	90Zr	93Nb	98Mo	105Pd	107Ag	111Cd	118Sn	121Sb	133Cs	137Ba	139La	140Ce	141Pr	146Nd	182W	203Tl	208Pb	232Th	238U
OFG-Pool	2019	< 0.5	3590	313.902	< 12.5	1620	430.283	< 1.25	< 1.25	< 0.5	< 5	< 12.5	< 1.25	< 1.25	< 2.5	< 2.5	14.3581	1190	1.65085	146.027	< 2.5	7.52678	< 1.25	55.192	< 1.25	< 0.5	< 0.5	< 1.25	110.793	594.745	< 2.5	< 0.5	< 0.5	< 0.5	< 0.5	732.42	< 0.5	< 0.5	2.26244	< 0.5
OFG-Vent	2019	< 0.5	3660	344.456	< 12.5	1680	466.293	< 1.25	< 1.25	< 0.5	< 5	< 12.5	< 1.25	< 1.25	< 2.5	< 2.5	15.1319	1180.15	1.58124	151.279	< 2.5	1.23986	< 1.25	55.894	< 1.25	< 0.5	< 0.5	< 1.25	115.3	612.086	< 2.5	< 0.5	< 0.5	< 0.5	< 0.5	745.54	< 0.5	< 0.5	< 0.5	< 0.5
OFG-Pool	2020	< 0.5	3740	330.118	< 12.5	1670	464.549	< 1.25	< 1.25	< 0.5	< 5	< 12.5	< 1.25	< 1.25	< 2.5	< 2.5	15.1809	1170	1.56606	143.094	< 2.5	< 1.25	< 1.25	54.9925	< 1.25	< 0.5	< 0.5	< 1.25	110.734	592.11	< 2.5	< 0.5	< 0.5	< 0.5	< 0.5	732.354	< 0.5	< 0.5	< 0.5	< 0.5
OFG-Vent	2020	< 0.5	3849.66	364.161	< 12.5	1690	448.757	< 1.25	< 1.25	< 0.5	< 5	< 12.5	< 1.25	< 1.25	< 2.5	< 2.5	15.4171	1190	1.56564	148.832	< 2.5	< 1.25	< 1.25	56.5327	< 1.25	< 0.5	< 0.5	< 1.25	115.623	623.342	< 2.5	< 0.5	< 0.5	< 0.5	< 0.5	766.099	< 0.5	< 0.5	< 0.5	< 0.5
Water Isotopes
Sample Name	Year	δ18O	δ2H
OFG-Pool	2019	-16.1475	-141.661
OFG-Vent	2019	-15.9692	-140.037
OFG-Pool	2020	-16.0474	-141.154
OFG-Vent	2020	-15.6563	-139.457
